# Supplementary material for: ATG9A and ARFIP2 cooperate to control PI4P levels for lysosomal repair
Source: Dev Cell. Author manuscript; Available in PMC 2025 Jul 4. (PMC7617826; doi:10.1016/j.devcel.2025.05.007)
Supplement: Table S1 [file EMS206349-supplement-Table_S1.xlsx]

## Sheet: Data
CRAPome.Numerator	Genes	Comparison (group1/group2)	UniProtID	AVG.Log2.Ratio	Pvalue	Qvalue	N.of.Ratios	ProteinNames	ProteinDescriptions	Unique.Total.Peptides	% Change	Ratio	Condition.Numerator	Condition.Denominator	GO.Cellular.Component	GO.Molecular.Function	GO.Biological.Process
1	CCDC113	3D4 / 1F3	Q9H0I3	4.60951	0.00239095	0.001451	18	CC113_HUMAN	Coiled-coil domain-containing protein 113	1	2341.19	24.4119	3D4	1F3	nucleoplasm,cytosol,centriolar satellite,protein complex	protein binding	cilium morphogenesis
1	NT5C3A	3D4 / 1F3	Q9H0P0	3.67246	5.85372e-12	1.48129e-11	54	5NT3A_HUMAN	Cytosolic 5'-nucleotidase 3A	4	1175.03	12.7503	3D4	1F3	cytoplasm,mitochondrion,endoplasmic reticulum,cytosol	nucleotide binding,tRNA 2'-phosphotransferase activity,magnesium ion binding,5'-nucleotidase activity	pyrimidine nucleoside metabolic process,nucleotide metabolic process,dephosphorylation,adenosine metabolic process,pyrimidine nucleoside catabolic process,defense response to virus
1	TRAPPC12	3D4 / 1F3	Q8WVT3	3.46399	0.0252333	0.0506423	5	TPC12_HUMAN	Trafficking protein particle complex subunit 12	1	1003.48	11.0348	3D4	1F3	kinetochore,nucleus,cytosol,TRAPP complex,endoplasmic reticulum-Golgi intermediate compartment,perinuclear region of cytoplasm	endopeptidase activity,protein binding,Rab guanyl-nucleotide exchange factor activity	proteolysis,ER to Golgi vesicle-mediated transport,Golgi organization,protein oligomerization,metaphase plate congression,regulation of molecular function,regulation of kinetochore assembly,positive regulation of protein localization to kinetochore
1	FXYD6	3D4 / 1F3	Q9H0Q3	3.2397	0.210512	0.213175	5	FXYD6_HUMAN	FXYD domain-containing ion transport regulator 6	1	844.595	9.44595	3D4	1F3	plasma membrane,integral component of plasma membrane	molecular_function,ion channel activity,protein binding,sodium channel regulator activity	biological_process,ion transmembrane transport,regulation of cardiac conduction,regulation of sodium ion transmembrane transporter activity
1	MBLAC2	3D4 / 1F3	Q68D91	3.20395	0.000590951	0.0027163	20	MBLC2_HUMAN	Metallo-beta-lactamase domain-containing protein 2	4	821.476	9.21476	3D4	1F3	extracellular exosome	molecular_function,hydrolase activity,metal ion binding	biological_process
1	CA12	3D4 / 1F3	O43570	2.72139	0.00864922	0.0222166	5	CAH12_HUMAN	Carbonic anhydrase 12	1	559.506	6.59506	3D4	1F3	plasma membrane,integral component of membrane	carbonate dehydratase activity,zinc ion binding	one-carbon metabolic process,bicarbonate transport,chloride ion homeostasis
1	ST7	3D4 / 1F3	Q9NRC1	2.69044	0.235925	0.229775	5	ST7_HUMAN	Suppressor of tumorigenicity 7 protein	1	545.509	6.45509	3D4	1F3	integral component of membrane
1	MMP14	3D4 / 1F3	P50281	-2.65575	1.96562e-07	2.74654e-07	36	MMP14_HUMAN	Matrix metalloproteinase-14	2	-84.1313	0.158687	3D4	1F3	extracellular space,nucleus,Golgi lumen,cytosol,plasma membrane,integral component of plasma membrane,focal adhesion,extracellular matrix,cytoplasmic vesicle,melanosome,macropinosome,intermediate filament cytoskeleton,cytoplasm	metalloendopeptidase activity,serine-type endopeptidase activity,integrin binding,protein binding,zinc ion binding,peptidase activator activity,metalloaminopeptidase activity	angiogenesis,ovarian follicle development,response to hypoxia,endothelial cell proliferation,endochondral ossification,proteolysis,response to oxidative stress,male gonad development,response to mechanical stimulus,response to hormone,positive regulation of myotube differentiation,positive regulation of peptidase activity,response to organic cyclic compound,protein processing,extracellular matrix…
1	TMX4	3D4 / 1F3	Q9H1E5	-2.63497	0.0433087	0.0176642	18	TMX4_HUMAN	Thioredoxin-related transmembrane protein 4	1	-83.9011	0.160989	3D4	1F3	endoplasmic reticulum,integral component of membrane	protein disulfide isomerase activity	protein folding,response to endoplasmic reticulum stress,cell redox homeostasis,oxidation-reduction process
1	NCEH1	3D4 / 1F3	Q6PIU2	2.51867	5.90095e-05	0.00040702	25	NCEH1_HUMAN	Neutral cholesterol ester hydrolase 1	4	473.053	5.73053	3D4	1F3	endoplasmic reticulum membrane,membrane,integral component of membrane	sterol esterase activity,serine hydrolase activity	xenobiotic metabolic process,catabolic process,lipid catabolic process,low-density lipoprotein particle clearance
1	DENND2A	3D4 / 1F3	Q9ULE3	2.49336	0.0379631	0.0687234	5	DEN2A_HUMAN	DENN domain-containing protein 2A	1	463.088	5.63088	3D4	1F3	cytosol,actin cytoskeleton	Rab guanyl-nucleotide exchange factor activity	protein transport,retrograde transport, endosome to Golgi,regulation of molecular function
1	CHCHD6	3D4 / 1F3	Q9BRQ6	2.35164	0.00438409	0.0132382	15	MIC25_HUMAN	MICOS complex subunit MIC25	3	410.404	5.10404	3D4	1F3	mitochondrion,mitochondrial inner membrane,cytosol,MICOS complex	protein binding	cellular response to DNA damage stimulus,cristae formation
1	NECTIN2	3D4 / 1F3	Q92692	1.89904	6.36043e-06	6.8816e-06	18	NECT2_HUMAN	Nectin-2	1	272.964	3.72964	3D4	1F3	plasma membrane,integral component of plasma membrane,cell-cell junction,cell-cell adherens junction,zonula adherens,focal adhesion,cell surface,integral component of membrane,cell-cell contact zone,extracellular exosome	virus receptor activity,receptor binding,protein binding,coreceptor activity,identical protein binding,protein homodimerization activity,protein heterodimerization activity,cell adhesion molecule binding	acrosome assembly,positive regulation of natural killer cell mediated cytotoxicity directed against tumor cell target,positive regulation of immunoglobulin mediated immune response,cytoskeleton organization,homophilic cell adhesion via plasma membrane adhesion molecules,heterophilic cell-cell adhesion via plasma membrane cell adhesion molecules,signal transduction,spermatid development,spermatid …
1	C11orf54	3D4 / 1F3	Q9H0W9	1.82926	5.05067e-05	4.6197e-05	36	CK054_HUMAN	Ester hydrolase C11orf54	2	255.355	3.55355	3D4	1F3	nucleus,nucleoplasm,nuclear body,extracellular exosome	protein binding,zinc ion binding,hydrolase activity, acting on ester bonds
1	GFER	3D4 / 1F3	P55789	-1.749	2.75691e-06	3.19186e-06	54	ALR_HUMAN	FAD-linked sulfhydryl oxidase ALR	3	-70.2493	0.297507	3D4	1F3	extracellular region,mitochondrion,mitochondrial intermembrane space,cytosol	protein binding,growth factor activity,protein disulfide oxidoreductase activity,flavin-linked sulfhydryl oxidase activity,flavin adenine dinucleotide binding	liver development,regulation of receptor activity,oxidation-reduction process
1	WFS1	3D4 / 1F3	O76024	-1.70072	0.0848715	0.0313129	18	WFS1_HUMAN	Wolframin	1	-69.2368	0.307632	3D4	1F3	proteasome complex,endoplasmic reticulum,endoplasmic reticulum lumen,endoplasmic reticulum membrane,integral component of endoplasmic reticulum membrane,dendrite	protein binding,calmodulin binding,ubiquitin protein ligase binding,activating transcription factor binding,calcium-dependent protein binding,ATPase binding	negative regulation of transcription from RNA polymerase II promoter,kidney development,renal water homeostasis,ER overload response,visual perception,sensory perception of sound,protein maturation by protein folding,ER-associated ubiquitin-dependent protein catabolic process,pancreas development,positive regulation of protein ubiquitination,endoplasmic reticulum calcium ion homeostasis,response …
1	TMED1	3D4 / 1F3	Q13445	1.48665	0.439577	0.328774	5	TMED1_HUMAN	Transmembrane emp24 domain-containing protein 1	1	180.238	2.80238	3D4	1F3	endoplasmic reticulum,endoplasmic reticulum membrane,endoplasmic reticulum-Golgi intermediate compartment,Golgi apparatus,plasma membrane,integral component of membrane,endoplasmic reticulum-Golgi intermediate compartment membrane	receptor binding,protein binding	signal transduction,cell-cell signaling,protein transport
1	ATP7A	3D4 / 1F3	Q04656	-1.42949	0.00169808	0.00108126	18	ATP7A_HUMAN	Copper-transporting ATPase 1	2	-62.8737	0.371263	3D4	1F3	nucleus,late endosome,endoplasmic reticulum,Golgi apparatus,trans-Golgi network,cytosol,plasma membrane,microvillus,membrane,integral component of membrane,basolateral plasma membrane,apical plasma membrane,trans-Golgi network transport vesicle,secretory granule,phagocytic vesicle membrane,cell leading edge,brush border membrane,neuron projection,neuronal cell body,perikaryon,membrane raft,perinu…	copper-exporting ATPase activity,copper ion transmembrane transporter activity,copper ion binding,protein binding,ATP binding,superoxide dismutase copper chaperone activity,copper-dependent protein binding,Rac GTPase binding,chaperone binding,cuprous ion binding	blood vessel development,in utero embryonic development,liver development,blood vessel remodeling,regulation of oxidative phosphorylation,tryptophan metabolic process,catecholamine metabolic process,copper ion transport,cellular copper ion homeostasis,mitochondrion organization,lactation,locomotory behavior,response to iron(III) ion,response to manganese ion,response to zinc ion,detoxification of…
1	RECQL4	3D4 / 1F3	O94761	-1.38793	0.258115	0.080994	18	RECQ4_HUMAN	ATP-dependent DNA helicase Q4	1	-61.7887	0.382113	3D4	1F3	chromosome, telomeric region,nucleus,cytoplasm,membrane	bubble DNA binding,helicase activity,protein binding,ATP binding,four-way junction helicase activity,oxidized purine DNA binding,annealing helicase activity,ATP-dependent 3'-5' DNA helicase activity,Requires Ontology	telomere maintenance,double-strand break repair via homologous recombination,DNA strand renaturation,DNA replication,DNA repair,base-excision repair,multicellular organism development,DNA duplex unwinding,Requires Ontology
1	MVB12A	3D4 / 1F3	Q96EY5	1.32799	0.00453002	0.00253803	18	MB12A_HUMAN	Multivesicular body subunit 12A	1	151.052	2.51052	3D4	1F3	ESCRT I complex,nucleoplasm,Golgi apparatus,centrosome,cytosol,endosome membrane,late endosome membrane,vesicle,host cell,extracellular exosome	protein binding,lipid binding,SH3 domain binding,ubiquitin binding	protein transport,endosomal transport,macroautophagy,viral life cycle,virus maturation,multivesicular body assembly,viral budding via host ESCRT complex,regulation of epidermal growth factor receptor signaling pathway,ubiquitin-dependent protein catabolic process via the multivesicular body sorting pathway,positive regulation of viral process,intracellular transport of virus,regulation of viral b…
1	DLG3	3D4 / 1F3	Q92796	-1.27623	4.83789e-06	5.34493e-06	54	DLG3_HUMAN	Disks large homolog 3	3	-58.7126	0.412874	3D4	1F3	extracellular space,cytosol,plasma membrane,bicellular tight junction,postsynaptic density,basolateral plasma membrane,growth cone,AMPA glutamate receptor complex,neuronal cell body,dendritic shaft,postsynaptic membrane,ionotropic glutamate receptor complex	guanylate kinase activity,protein binding,protein C-terminus binding,ligand-gated ion channel activity,kinase binding,phosphatase binding,protein phosphatase binding,PDZ domain binding,ubiquitin protein ligase binding,ionotropic glutamate receptor binding	establishment of planar polarity,chemical synaptic transmission,nervous system development,negative regulation of cell proliferation,negative regulation of phosphatase activity,receptor clustering,establishment or maintenance of epithelial cell apical/basal polarity,GMP metabolic process,GDP metabolic process,transmembrane transport,receptor localization to synapse
1	ENDOD1	3D4 / 1F3	O94919	1.2601	0.161037	0.181225	5	ENDD1_HUMAN	Endonuclease domain-containing 1 protein	1	139.513	2.39513	3D4	1F3	extracellular region,cytosol,membrane,extracellular exosome	nucleic acid binding,endonuclease activity,metal ion binding	platelet degranulation,nucleic acid phosphodiester bond hydrolysis
1	BNIP1	3D4 / 1F3	Q12981	1.2349	0.237215	0.230468	5	SEC20_HUMAN	Vesicle transport protein SEC20	1	135.364	2.35364	3D4	1F3	nuclear envelope,cytoplasm,mitochondrion,endoplasmic reticulum,endoplasmic reticulum membrane,integral component of endoplasmic reticulum membrane,SNARE complex,intracellular membrane-bounded organelle	SNAP receptor activity,protein binding	retrograde vesicle-mediated transport, Golgi to ER,autophagy,apoptotic process,endoplasmic reticulum organization,endoplasmic reticulum membrane fusion,negative regulation of apoptotic process,execution phase of apoptosis
1	C9orf40	3D4 / 1F3	Q8IXQ3	1.14845	0.00762885	0.00397484	18	CI040_HUMAN	Uncharacterized protein C9orf40	1	121.675	2.21675	3D4	1F3
1	GPD1L	3D4 / 1F3	Q8N335	1.14611	0.0123164	0.0289998	5	GPD1L_HUMAN	Glycerol-3-phosphate dehydrogenase 1-like protein	1	121.316	2.21316	3D4	1F3	cytosol,plasma membrane,glycerol-3-phosphate dehydrogenase complex,extracellular exosome	glycerol-3-phosphate dehydrogenase [NAD+] activity,sodium channel regulator activity,protein homodimerization activity,ion channel binding,NAD binding	regulation of heart rate,carbohydrate metabolic process,phosphatidic acid biosynthetic process,NADH metabolic process,positive regulation of sodium ion transport,NAD metabolic process,negative regulation of peptidyl-serine phosphorylation,glycerol-3-phosphate catabolic process,oxidation-reduction process,regulation of ventricular cardiac muscle cell membrane depolarization,ventricular cardiac mus…
1	ACSF2	3D4 / 1F3	Q96CM8	0.949287	0.000106617	9.0754e-05	18	ACSF2_HUMAN	Medium-chain acyl-CoA ligase ACSF2, mitochondrial	1	93.0918	1.93092	3D4	1F3	mitochondrial matrix	acyl-CoA ligase activity,protein binding,ATP binding	fatty acid metabolic process,acyl-CoA metabolic process
1	TNFAIP2	3D4 / 1F3	Q03169	-0.885241	0.601578	0.390992	5	TNAP2_HUMAN	Tumor necrosis factor alpha-induced protein 2	1	-45.8603	0.541397	3D4	1F3	exocyst,extracellular space	SNARE binding	angiogenesis,exocytosis,cell differentiation,exocyst localization
1	PTPRF;PTPRD;PTPRS	3D4 / 1F3	P10586;P23468;Q13332	0.858819	0.204687	0.208837	5	PTPRF_HUMAN;PTPRD_HUMAN;PTPRS_HUMAN	Receptor-type tyrosine-protein phosphatase F;Receptor-type tyrosine-protein phosphatase delta;Receptor-type tyrosine-protein phosphatase S	1	81.3553	1.81355	3D4	1F3	plasma membrane,integral component of plasma membrane,neuron projection,neuronal cell body,extracellular exosome;plasma membrane,integral component of plasma membrane,extracellular exosome;plasma membrane,integral component of plasma membrane,cell junction,integral component of synaptic vesicle membrane,axon,perikaryon,extracellular exosome,integral component of postsynaptic density membrane	protein tyrosine phosphatase activity,transmembrane receptor protein tyrosine phosphatase activity,heparin binding,protein complex binding,chondroitin sulfate proteoglycan binding;transmembrane receptor protein tyrosine phosphatase activity,receptor binding,protein binding,cell adhesion molecule binding;phosphoprotein phosphatase activity,protein tyrosine phosphatase activity,protein binding,hepa…	cell adhesion,transmembrane receptor protein tyrosine phosphatase signaling pathway,cell migration,neuron projection regeneration,peptidyl-tyrosine dephosphorylation,regulation of axon regeneration,negative regulation of receptor binding;protein dephosphorylation,phosphate-containing compound metabolic process,heterophilic cell-cell adhesion via plasma membrane cell adhesion molecules,transmembra…
1	PDSS2	3D4 / 1F3	Q86YH6	0.780464	0.00255841	0.00154159	18	DLP1_HUMAN	Decaprenyl-diphosphate synthase subunit 2	1	71.7683	1.71768	3D4	1F3	mitochondrial matrix,cytosol,transferase complex	protein heterodimerization activity,trans-octaprenyltranstransferase activity,trans-hexaprenyltranstransferase activity	ubiquinone biosynthetic process,isoprenoid biosynthetic process,regulation of body fluid levels,protein heterotetramerization
1	PARP16	3D4 / 1F3	Q8N5Y8	0.593703	0.0699051	0.026551	18	PAR16_HUMAN	Protein mono-ADP-ribosyltransferase PARP16	1	50.9115	1.50912	3D4	1F3	nuclear envelope,endoplasmic reticulum,endoplasmic reticulum membrane,cytosol,membrane,integral component of membrane,endoplasmic reticulum tubular network	NAD+ ADP-ribosyltransferase activity,protein binding,kinase binding,protein serine/threonine kinase activator activity	protein ADP-ribosylation,activation of signaling protein activity involved in unfolded protein response,endoplasmic reticulum unfolded protein response,NAD biosynthesis via nicotinamide riboside salvage pathway,negative regulation of cell death,protein auto-ADP-ribosylation,positive regulation of protein serine/threonine kinase activity,cellular response to leukemia inhibitory factor
1	TCF25	3D4 / 1F3	Q9BQ70	0.545052	0.120377	0.0422515	36	TCF25_HUMAN	Transcription factor 25	2	45.9073	1.45907	3D4	1F3	nucleus	DNA binding,transcription factor activity, sequence-specific DNA binding,protein binding	negative regulation of transcription from RNA polymerase II promoter,transcription, DNA-templated,heart development
1	ELF1	3D4 / 1F3	P32519	0.501381	0.257875	0.24125	5	ELF1_HUMAN	ETS-related transcription factor Elf-1	1	41.5568	1.41557	3D4	1F3	nucleus,nucleoplasm	RNA polymerase II core promoter proximal region sequence-specific DNA binding,transcriptional activator activity, RNA polymerase II core promoter proximal region sequence-specific binding,transcription factor activity, sequence-specific DNA binding,protein binding	regulation of cytokine production,regulation of cytokine-mediated signaling pathway,transcription from RNA polymerase II promoter,cell differentiation,positive regulation of transcription, DNA-templated,positive regulation of transcription from RNA polymerase II promoter,regulation of B cell receptor signaling pathway,negative regulation of T cell receptor signaling pathway
1	SCLY	3D4 / 1F3	Q96I15	-0.438814	0.742837	0.442966	5	SCLY_HUMAN	Selenocysteine lyase	1	-26.2259	0.737741	3D4	1F3	cytosol	protein binding,selenocysteine lyase activity,transferase activity	selenium compound metabolic process,cellular amino acid metabolic process
1	TNFRSF10A	3D4 / 1F3	O00220	0.431656	0.525875	0.362523	5	TR10A_HUMAN	Tumor necrosis factor receptor superfamily member 10A	1	34.8781	1.34878	3D4	1F3	intracellular,plasma membrane,integral component of plasma membrane,cell surface	protease binding,receptor activity,tumor necrosis factor-activated receptor activity,death receptor activity,protein binding,transcription factor binding,TRAIL binding	apoptotic process,activation of cysteine-type endopeptidase activity involved in apoptotic process,inflammatory response,immune response,signal transduction,cell surface receptor signaling pathway,activation of NF-kappaB-inducing kinase activity,multicellular organism development,extrinsic apoptotic signaling pathway via death domain receptors,response to lipopolysaccharide,tumor necrosis factor-…
1	PPP3R1	3D4 / 1F3	P63098	0.389666	0.694637	0.426399	5	CANB1_HUMAN	Calcineurin subunit B type 1	1	31.009	1.31009	3D4	1F3	nucleoplasm,mitochondrion,cytosol,calcineurin complex,sarcolemma	calcium-dependent protein serine/threonine phosphatase activity,calcium ion binding,protein binding,calmodulin binding,cyclosporin A binding,protein domain specific binding	patterning of blood vessels,epithelial to mesenchymal transition,protein dephosphorylation,Wnt signaling pathway, calcium modulating pathway,heart development,myelination in peripheral nervous system,calcineurin-NFAT signaling cascade,Fc-epsilon receptor signaling pathway,positive regulation of transcription from RNA polymerase II promoter,NFAT protein import into nucleus,lung epithelial cell dif…
1	TBCC	3D4 / 1F3	Q15814	-0.359311	0.474174	0.344398	10	TBCC_HUMAN	Tubulin-specific chaperone C	2	-22.0463	0.779537	3D4	1F3	cytoplasm,cytosol,cytoskeleton,microtubule,photoreceptor connecting cilium	GTPase activity,tubulin binding,chaperone binding	protein folding,tubulin complex assembly,post-chaperonin tubulin folding pathway
1	ING3	3D4 / 1F3	Q9NXR8	0.244162	0.742312	0.442836	5	ING3_HUMAN	Inhibitor of growth protein 3	1	18.4404	1.1844	3D4	1F3	Swr1 complex,nucleus,nucleoplasm,Piccolo NuA4 histone acetyltransferase complex,NuA4 histone acetyltransferase complex	methylated histone binding,metal ion binding,histone acetyltransferase activity	transcription, DNA-templated,regulation of transcription, DNA-templated,regulation of growth,positive regulation of apoptotic process,histone H4 acetylation,histone H2A acetylation
1	FAS	3D4 / 1F3	P25445	-0.216417	0.541238	0.150438	36	TNR6_HUMAN	Tumor necrosis factor receptor superfamily member 6	2	-13.93	0.8607	3D4	1F3	mitochondrion,cytosol,plasma membrane,integral component of plasma membrane,cell surface,nuclear body,death-inducing signaling complex,CD95 death-inducing signaling complex,membrane raft,extracellular exosome	signal transducer activity,receptor activity,tumor necrosis factor-activated receptor activity,protein binding,calmodulin binding,kinase binding,identical protein binding,tumor necrosis factor binding	positive regulation of protein phosphorylation,protein complex assembly,apoptotic process,activation of cysteine-type endopeptidase activity involved in apoptotic process,inflammatory response,immune response,signal transduction,multicellular organism development,response to lipopolysaccharide,regulation of stress-activated MAPK cascade,tumor necrosis factor-mediated signaling pathway,cellular re…
1	GGA1	3D4 / 1F3	Q9UJY5	0.15113	0.146896	0.0500273	18	GGA1_HUMAN	ADP-ribosylation factor-binding protein GGA1	2	11.0439	1.11044	3D4	1F3	nucleoplasm,Golgi apparatus,endosome membrane,membrane,clathrin adaptor complex,early endosome membrane,intracellular membrane-bounded organelle,protein complex	molecular_function,protein binding,ADP-ribosylation factor binding,protein heterodimerization activity	intracellular protein transport,vesicle-mediated transport,cellular protein metabolic process,positive regulation of protein catabolic process,toxin transport
1	LYRM4	3D4 / 1F3	Q9HD34	0.1417	0.923919	0.498799	5	LYRM4_HUMAN	LYR motif-containing protein 4	1	10.3204	1.1032	3D4	1F3	mitochondrial matrix,nuclear body		small molecule metabolic process
1	ZC3H3	3D4 / 1F3	Q8IXZ2	0.129222	0.348258	0.10402	18	ZC3H3_HUMAN	Zinc finger CCCH domain-containing protein 3	1	9.37041	1.0937	3D4	1F3	nucleus,mRNA cleavage and polyadenylation specificity factor complex	molecular_function,DNA binding,RNA binding,endoribonuclease activity,metal ion binding,R-SMAD binding	mRNA polyadenylation,regulation of mRNA export from nucleus,poly(A)+ mRNA export from nucleus,positive regulation of activin receptor signaling pathway,RNA phosphodiester bond hydrolysis, endonucleolytic
1	FAHD2B;FAHD2A	3D4 / 1F3	Q6P2I3;Q96GK7	-0.0446919	0.00879833	0.00449577	36	FAH2B_HUMAN;FAH2A_HUMAN	Fumarylacetoacetate hydrolase domain-containing protein 2B;Fumarylacetoacetate hydrolase domain-containing protein 2A	2	-3.05031	0.969497	3D4	1F3	;	hydrolase activity,metal ion binding;hydrolase activity,metal ion binding	metabolic process;metabolic process
1	LONP2	3D4 / 1F3	Q86WA8	-0.00620267	0.983607	0.517386	5	LONP2_HUMAN	Lon protease homolog 2, peroxisomal	1	-0.429013	0.99571	3D4	1F3	nucleus,peroxisome,peroxisomal matrix,membrane	protease binding,ATP-dependent peptidase activity,serine-type endopeptidase activity,receptor binding,protein binding,ATP binding,peptidase activity,enzyme binding	misfolded or incompletely synthesized protein catabolic process,protein targeting to peroxisome,peroxisome organization,response to organic cyclic compound,protein processing,regulation of fatty acid beta-oxidation
2	FABP4	3D4 / 1F3	P15090	3.42145	0.145654	0.169837	10	FABP4_HUMAN	Fatty acid-binding protein, adipocyte	2	971.419	10.7142	3D4	1F3	nucleus,cytoplasm,lipid particle,cytosol,extracellular exosome	fatty acid binding	cytokine production,negative regulation of protein kinase activity,triglyceride catabolic process,cholesterol homeostasis,negative regulation of transcription, DNA-templated,positive regulation of inflammatory response,white fat cell differentiation,brown fat cell differentiation,cellular response to lithium ion,cellular response to tumor necrosis factor
2	CTSL	3D4 / 1F3	P07711	-3.06669	0.000316034	0.00024086	18	CATL1_HUMAN	Cathepsin L1	1	-88.0647	0.119353	3D4	1F3	extracellular region,extracellular space,nucleus,lysosome,endolysosome lumen,lysosomal lumen,extracellular exosome	fibronectin binding,cysteine-type endopeptidase activity,serine-type endopeptidase activity,protein binding,collagen binding,cysteine-type peptidase activity,histone binding,proteoglycan binding,serpin family protein binding	toll-like receptor signaling pathway,adaptive immune response,proteolysis,antigen processing and presentation,antigen processing and presentation of exogenous peptide antigen via MHC class II,extracellular matrix disassembly,collagen catabolic process,regulation of keratinocyte differentiation,proteolysis involved in cellular protein catabolic process,macrophage apoptotic process,cellular respons…
2	SSNA1	3D4 / 1F3	O43805	3.04727	0.0540778	0.0881266	5	SSNA1_HUMAN	Sjoegren syndrome nuclear autoantigen 1	1	726.643	8.26643	3D4	1F3	nucleus,centrosome,cytosol,ciliary basal body	protein binding,identical protein binding	G2/M transition of mitotic cell cycle,regulation of G2/M transition of mitotic cell cycle,intraciliary transport,ciliary receptor clustering involved in smoothened signaling pathway,ciliary basal body docking
2	ARMCX3	3D4 / 1F3	Q9UH62	2.67869	0.00944815	0.0236163	10	ARMX3_HUMAN	Armadillo repeat-containing X-linked protein 3	2	540.276	6.40276	3D4	1F3	nucleus,integral component of mitochondrial outer membrane		cellular protein localization,positive regulation of transcription from RNA polymerase II promoter
2	PKIG	3D4 / 1F3	Q9Y2B9	2.36141	0.011566	0.00569421	18	IPKG_HUMAN	cAMP-dependent protein kinase inhibitor gamma	1	413.871	5.13871	3D4	1F3	nucleus,cytoplasm	cAMP-dependent protein kinase inhibitor activity	negative regulation of transcription from RNA polymerase II promoter,signal transduction,negative regulation of protein import into nucleus,negative regulation of cAMP-dependent protein kinase activity
2	ATG4B	3D4 / 1F3	Q9Y4P1	2.24562	0.0142551	0.00682955	18	ATG4B_HUMAN	Cysteine protease ATG4B	1	374.241	4.74241	3D4	1F3	cytoplasm,cytosol	endopeptidase activity,cysteine-type endopeptidase activity,protein binding,cysteine-type peptidase activity	autophagosome assembly,mitophagy,C-terminal protein lipidation,proteolysis,protein targeting to membrane,autophagy,macroautophagy,nucleophagy,positive regulation of protein catabolic process,protein delipidation
2	SEC62	3D4 / 1F3	Q99442	2.22411	0.000276222	0.00143955	20	SEC62_HUMAN	Translocation protein SEC62	4	367.224	4.67224	3D4	1F3	endoplasmic reticulum,endoplasmic reticulum membrane,rough endoplasmic reticulum,cytosol,membrane,integral component of membrane	receptor activity,protein transporter activity	cotranslational protein targeting to membrane,posttranslational protein targeting to membrane,IRE1-mediated unfolded protein response
2	GNG2	3D4 / 1F3	P59768	1.82678	0.0363634	0.0668362	15	GBG2_HUMAN	Guanine nucleotide-binding protein G(I)/G(S)/G(O) subunit gamma-2	3	254.745	3.54745	3D4	1F3	heterotrimeric G-protein complex,plasma membrane,membrane,extracellular exosome	signal transducer activity,protein binding,G-protein beta-subunit binding	protein folding,G-protein coupled receptor signaling pathway,adenylate cyclase-activating dopamine receptor signaling pathway,Wnt signaling pathway, calcium modulating pathway,cell proliferation,platelet activation,cellular response to glucagon stimulus,cellular response to prostaglandin E stimulus,cellular response to catecholamine stimulus
2	ASRGL1	3D4 / 1F3	Q7L266	1.63801	0.00927543	0.00471054	18	ASGL1_HUMAN	Isoaspartyl peptidase/L-asparaginase	1	211.236	3.11236	3D4	1F3	nucleus,cytoplasm,cytosol	asparaginase activity,beta-aspartyl-peptidase activity,N4-(beta-N-acetylglucosaminyl)-L-asparaginase activity	proteolysis,L-phenylalanine catabolic process,asparagine catabolic process via L-aspartate
2	THNSL1	3D4 / 1F3	Q8IYQ7	-1.50468	1.0119e-21	6.19675e-21	108	THNS1_HUMAN	Threonine synthase-like 1	7	-64.7591	0.352409	3D4	1F3	cellular_component	molecular_function	biological_process
2	HSD17B8	3D4 / 1F3	Q92506	-1.50269	0.0353309	0.0148304	18	DHB8_HUMAN	Estradiol 17-beta-dehydrogenase 8	1	-64.7105	0.352895	3D4	1F3	mitochondrial envelope,mitochondrial matrix,plasma membrane	3-hydroxyacyl-CoA dehydrogenase activity,estradiol 17-beta-dehydrogenase activity,protein binding,3-oxoacyl-[acyl-carrier-protein] reductase (NADH) activity,testosterone dehydrogenase (NAD+) activity,NADH binding	fatty acid biosynthetic process,estrogen biosynthetic process,androgen metabolic process,fatty-acyl-CoA biosynthetic process,protein heterotetramerization,oxidation-reduction process
2	ALDH6A1	3D4 / 1F3	Q02252	-1.49402	0.36992	0.297555	5	MMSA_HUMAN	Methylmalonate-semialdehyde dehydrogenase [acylating], mitochondrial	1	-64.4978	0.355022	3D4	1F3	nucleoplasm,mitochondrion,mitochondrial matrix,extracellular exosome	fatty-acyl-CoA binding,RNA binding,methylmalonate-semialdehyde dehydrogenase (acylating) activity,malonate-semialdehyde dehydrogenase (acetylating) activity	thymine catabolic process,valine metabolic process,valine catabolic process,branched-chain amino acid catabolic process,thymine metabolic process,brown fat cell differentiation,oxidation-reduction process
2	C2orf49	3D4 / 1F3	Q9BVC5	-1.36982	0.462503	0.338308	5	ASHWN_HUMAN	Ashwin	1	-61.3061	0.386939	3D4	1F3	nucleoplasm,tRNA-splicing ligase complex	molecular_function	tRNA splicing, via endonucleolytic cleavage and ligation,biological_process,embryonic morphogenesis
2	CRNN	3D4 / 1F3	Q9UBG3	1.31418	0.462925	0.338531	5	CRNN_HUMAN	Cornulin	1	148.661	2.48661	3D4	1F3	cytoplasm,membrane,extracellular exosome	calcium ion binding,transition metal ion binding	response to heat,cell-cell adhesion
2	B3GLCT	3D4 / 1F3	Q6Y288	-1.30458	0.17027	0.187655	5	B3GLT_HUMAN	Beta-1,3-glucosyltransferase	1	-59.5161	0.404839	3D4	1F3	endoplasmic reticulum membrane,integral component of membrane	transferase activity, transferring glycosyl groups	fucose metabolic process,protein O-linked fucosylation
2	TRAV18	3D4 / 1F3	A0A075B6X5	1.27127	0.00067871	0.000477676	18	TVA18_HUMAN	T cell receptor alpha variable 18	1	141.374	2.41374	3D4	1F3	extracellular space		immunoglobulin production,immune response
2	RNASE7	3D4 / 1F3	Q9H1E1	1.17205	0.454854	0.334856	5	RNAS7_HUMAN	Ribonuclease 7	1	125.331	2.25331	3D4	1F3	extracellular region,extracellular space,cytoplasm,extracellular exosome	lipopolysaccharide binding,nucleic acid binding,endonuclease activity,ribonuclease activity,peptidoglycan binding	antimicrobial humoral response,antibacterial humoral response,innate immune response,defense response to Gram-negative bacterium,defense response to Gram-positive bacterium,defense response to fungus,membrane disruption in other organism,Requires Ontology,RNA phosphodiester bond hydrolysis
2	GAP43	3D4 / 1F3	P17677	1.10809	0.249357	0.236319	5	NEUM_HUMAN	Neuromodulin	1	115.56	2.1556	3D4	1F3	cytoplasm,plasma membrane,postsynaptic density,cell junction,axon,filopodium membrane,growth cone membrane	phosphatidylserine binding,protein binding,calmodulin binding,lysophosphatidic acid binding,phosphatidylinositol phosphate binding	protein kinase C-activating G-protein coupled receptor signaling pathway,axon guidance,response to wounding,glial cell differentiation,axon choice point recognition,regulation of growth,tissue regeneration,cell fate commitment,regulation of filopodium assembly,axon development
2	ERCC3	3D4 / 1F3	P19447	-1.04011	0.00949742	0.00480474	18	ERCC3_HUMAN	General transcription and DNA repair factor IIH helicase subunit XPB	1	-51.3711	0.486289	3D4	1F3	core TFIIH complex,nucleus,nucleoplasm,transcription factor TFIID complex,holo TFIIH complex	DNA binding,damaged DNA binding,ATP-dependent DNA helicase activity,helicase activity,protein binding,ATP binding,protein C-terminus binding,transcription factor binding,ATPase activity,3'-5' DNA helicase activity,protein N-terminus binding,protein kinase activity,DNA-dependent ATPase activity,RNA polymerase II carboxy-terminal domain kinase activity	nucleotide-excision repair, DNA duplex unwinding,response to hypoxia,DNA topological change,DNA repair,transcription-coupled nucleotide-excision repair,nucleotide-excision repair,nucleotide-excision repair, preincision complex stabilization,nucleotide-excision repair, preincision complex assembly,nucleotide-excision repair, DNA incision, 3'-to lesion,nucleotide-excision repair, DNA incision, 5'-t…
2	ACAP1	3D4 / 1F3	Q15027	0.987088	0.145726	0.0496864	18	ACAP1_HUMAN	Arf-GAP with coiled-coil, ANK repeat and PH domain-containing protein 1	1	98.2181	1.98218	3D4	1F3	membrane,recycling endosome membrane	GTPase activator activity,protein binding,metal ion binding	protein transport,positive regulation of GTPase activity
2	ZFAND6	3D4 / 1F3	Q6FIF0	0.975302	0.097475	0.035264	18	ZFAN6_HUMAN	AN1-type zinc finger protein 6	1	96.6052	1.96605	3D4	1F3	cellular_component,cytoplasm	molecular_function,DNA binding,protein binding,zinc ion binding,polyubiquitin binding	protein targeting to peroxisome,apoptotic process,negative regulation of apoptotic process,regulation of I-kappaB kinase/NF-kappaB signaling,cellular response to tumor necrosis factor
2	VPS37B	3D4 / 1F3	Q9H9H4	0.856658	0.00300026	0.00177257	18	VP37B_HUMAN	Vacuolar protein sorting-associated protein 37B	2	81.0839	1.81084	3D4	1F3	ESCRT I complex,cytoplasm,endosome,plasma membrane,endosome membrane,midbody,late endosome membrane,host cell,extracellular exosome	protein binding,calcium-dependent protein binding	protein transport,endosomal transport,macroautophagy,viral life cycle,multivesicular body assembly,viral budding via host ESCRT complex,intracellular transport of virus,positive regulation of viral release from host cell,positive regulation of viral budding via host ESCRT complex
2	PISD	3D4 / 1F3	Q9UG56	0.824336	0.340439	0.28275	5	PISD_HUMAN	Phosphatidylserine decarboxylase proenzyme, mitochondrial	1	77.072	1.77072	3D4	1F3	nucleus,mitochondrial inner membrane,integral component of membrane	phosphatidylserine decarboxylase activity	phospholipid biosynthetic process
2	WDR48	3D4 / 1F3	Q8TAF3	0.814999	0.170226	0.0566973	18	WDR48_HUMAN	WD repeat-containing protein 48	1	75.9298	1.7593	3D4	1F3	nucleus,nucleoplasm,lysosome,late endosome,intracellular membrane-bounded organelle	protein binding,thiol-dependent ubiquitinyl hydrolase activity	double-strand break repair via homologous recombination,spermatogenesis,single fertilization,viral process,protein deubiquitination,multicellular organism growth,skin development,embryonic organ development,skeletal system morphogenesis,homeostasis of number of cells,positive regulation of epithelial cell proliferation,seminiferous tubule development,regulation of protein monoubiquitination
2	NCAM1	3D4 / 1F3	P13591	0.800535	0.0336361	0.0627577	20	NCAM1_HUMAN	Neural cell adhesion molecule 1	3	74.1747	1.74175	3D4	1F3	Golgi membrane,cytosol,plasma membrane,external side of plasma membrane,cell surface,membrane,integral component of membrane,extracellular matrix,anchored component of membrane,extracellular exosome	virus receptor activity,Ras guanyl-nucleotide exchange factor activity	MAPK cascade,cell adhesion,axon guidance,viral entry into host cell,interferon-gamma-mediated signaling pathway,regulation of molecular function
2	ANAPC10	3D4 / 1F3	Q9UM13	-0.75862	0.0556257	0.0218181	18	APC10_HUMAN	Anaphase-promoting complex subunit 10	1	-40.8939	0.591061	3D4	1F3	nucleoplasm,anaphase-promoting complex,cytosol	ubiquitin protein ligase activity	anaphase-promoting complex-dependent catabolic process,protein ubiquitination involved in ubiquitin-dependent protein catabolic process,proteasome-mediated ubiquitin-dependent protein catabolic process,cell division,negative regulation of ubiquitin-protein ligase activity involved in mitotic cell cycle,positive regulation of ubiquitin-protein ligase activity involved in regulation of mitotic cell…
2	NUBPL	3D4 / 1F3	Q8TB37	0.667245	0.297992	0.260562	5	NUBPL_HUMAN	Iron-sulfur protein NUBPL	1	58.8038	1.58804	3D4	1F3	mitochondrion,mitochondrial matrix,plasma membrane	ATP binding,metal ion binding,4 iron, 4 sulfur cluster binding	mitochondrial respiratory chain complex I assembly,mitochondrion morphogenesis
2	VPS37C	3D4 / 1F3	A5D8V6	0.657006	0.134698	0.0464658	36	VP37C_HUMAN	Vacuolar protein sorting-associated protein 37C	2	57.6807	1.57681	3D4	1F3	ESCRT I complex,endosome membrane,late endosome membrane,host cell,extracellular exosome	protein binding,protein dimerization activity,calcium-dependent protein binding	protein transport,endosomal transport,macroautophagy,viral life cycle,multivesicular body assembly,viral budding via host ESCRT complex,intracellular transport of virus
2	GATD1	3D4 / 1F3	Q8NB37	-0.584401	0.489577	0.349594	5	GALD1_HUMAN	Glutamine amidotransferase-like class 1 domain-containing protein 1	1	-33.3074	0.666926	3D4	1F3	extracellular exosome	molecular_function	biological_process
2	SVIP	3D4 / 1F3	Q8NHG7	0.563146	0.243213	0.0770144	18	SVIP_HUMAN	Small VCP/p97-interacting protein	1	47.7488	1.47749	3D4	1F3	Golgi membrane,endoplasmic reticulum membrane,plasma membrane,secretory granule membrane,smooth endoplasmic reticulum membrane,anchored component of membrane,extracellular exosome,tertiary granule membrane,Derlin-1 retrotranslocation complex	protein binding,protein self-association,ATPase binding	positive regulation of autophagy,negative regulation of protein complex assembly,neutrophil degranulation,positive regulation of protein lipidation,negative regulation of ER-associated ubiquitin-dependent protein catabolic process,negative regulation of retrograde protein transport, ER to cytosol,negative regulation of VCP-NPL4-UFD1 AAA ATPase complex assembly
2	TMTC3	3D4 / 1F3	Q6ZXV5	0.534124	0.0629074	0.0242766	18	TMTC3_HUMAN	Protein O-mannosyl-transferase TMTC3	1	44.8062	1.44806	3D4	1F3	endoplasmic reticulum,integral component of membrane	protein binding	response to endoplasmic reticulum stress,positive regulation of proteasomal protein catabolic process
2	PBXIP1	3D4 / 1F3	Q96AQ6	0.509529	0.625184	0.169801	18	PBIP1_HUMAN	Pre-B-cell leukemia transcription factor-interacting protein 1	1	42.3586	1.42359	3D4	1F3	nucleus,cytosol,microtubule	transcription corepressor activity,protein binding	multicellular organism development,cell differentiation,negative regulation of transcription, DNA-templated
2	ACCS	3D4 / 1F3	Q96QU6	-0.506802	0.768932	0.451705	5	1A1L1_HUMAN	1-aminocyclopropane-1-carboxylate synthase-like protein 1	1	-29.6219	0.703781	3D4	1F3		protein binding,pyridoxal phosphate binding,identical protein binding,protein homodimerization activity,1-aminocyclopropane-1-carboxylate synthase activity	biosynthetic process
2	GTF2H3	3D4 / 1F3	Q13889	-0.478609	0.638147	0.405365	5	TF2H3_HUMAN	General transcription factor IIH subunit 3	1	-28.2331	0.717669	3D4	1F3	core TFIIH complex portion of holo TFIIH complex,nucleus,nucleoplasm,transcription factor TFIID complex,holo TFIIH complex,transcriptional preinitiation complex	damaged DNA binding,transcription factor activity, sequence-specific DNA binding,protein binding,translation factor activity, RNA binding,metal ion binding,protein N-terminus binding,protein kinase activity,DNA-dependent ATPase activity,RNA polymerase II carboxy-terminal domain kinase activity	nucleotide-excision repair, DNA duplex unwinding,DNA repair,transcription-coupled nucleotide-excision repair,nucleotide-excision repair,nucleotide-excision repair, preincision complex stabilization,nucleotide-excision repair, preincision complex assembly,nucleotide-excision repair, DNA incision, 3'-to lesion,nucleotide-excision repair, DNA incision, 5'-to lesion,transcription initiation from RNA …
2	TIMMDC1	3D4 / 1F3	Q9NPL8	0.457341	0.837978	0.214901	18	TIDC1_HUMAN	Complex I assembly factor TIMMDC1, mitochondrial	1	37.3009	1.37301	3D4	1F3	nucleus,nucleoplasm,mitochondrion,mitochondrial inner membrane,integral component of membrane	protein binding	mitochondrial respiratory chain complex I assembly
2	SNX18	3D4 / 1F3	Q96RF0	-0.340609	0.454295	0.334853	5	SNX18_HUMAN	Sorting nexin-18	1	-21.0292	0.789708	3D4	1F3	endosome membrane,cytoplasmic vesicle membrane,extrinsic component of cytoplasmic side of plasma membrane,cytoplasmic vesicle,extracellular exosome,clathrin-coated vesicle	protein binding,phosphatidylinositol-4,5-bisphosphate binding	mitotic cytokinesis,endocytosis,protein transport,endosomal transport,cleavage furrow formation,positive regulation of GTPase activity
2	ALDH4A1	3D4 / 1F3	P30038	-0.332237	0.0800631	0.029804	36	AL4A1_HUMAN	Delta-1-pyrroline-5-carboxylate dehydrogenase, mitochondrial	2	-20.5696	0.794304	3D4	1F3	mitochondrial matrix	1-pyrroline-5-carboxylate dehydrogenase activity,aldehyde dehydrogenase (NAD) activity,electron carrier activity,identical protein binding	proline metabolic process,proline catabolic process,proline catabolic process to glutamate,4-hydroxyproline catabolic process,electron transport chain,glyoxylate metabolic process
2	MCAT	3D4 / 1F3	Q8IVS2	-0.290774	0.0428512	0.0175131	18	FABD_HUMAN	Malonyl-CoA-acyl carrier protein transacylase, mitochondrial	1	-18.2537	0.817463	3D4	1F3	mitochondrion,mitochondrial matrix	RNA binding,[acyl-carrier-protein] S-malonyltransferase activity,transferase activity	fatty acid biosynthetic process,fatty acid beta-oxidation,metabolic process
2	HSCB	3D4 / 1F3	Q8IWL3	-0.275486	8.65663e-10	1.67344e-09	90	HSC20_HUMAN	Iron-sulfur cluster co-chaperone protein HscB	5	-17.3828	0.826172	3D4	1F3	nucleus,cytoplasm,mitochondrion,cytosol	ATPase activator activity,molecular_function,protein binding,identical protein binding,metal ion binding,chaperone binding	iron-sulfur cluster assembly,positive regulation of ATPase activity,protein oligomerization,protein maturation by iron-sulfur cluster transfer
2	GDPD3	3D4 / 1F3	Q7L5L3	-0.259529	0.696033	0.426813	5	GDPD3_HUMAN	Lysophospholipase D GDPD3	1	-16.464	0.83536	3D4	1F3	endoplasmic reticulum membrane,integral component of membrane,perinuclear region of cytoplasm,extracellular exosome	phosphoric diester hydrolase activity,metal ion binding	phosphatidylcholine catabolic process
2	FSTL1	3D4 / 1F3	Q12841	-0.236468	0.708414	0.430364	5	FSTL1_HUMAN	Follistatin-related protein 1	1	-15.1179	0.848821	3D4	1F3	extracellular region,extracellular space,endoplasmic reticulum lumen,extracellular exosome	calcium ion binding,protein binding,heparin binding	BMP signaling pathway,response to starvation,post-translational protein modification,cellular protein metabolic process
2	PAM16	3D4 / 1F3	Q9Y3D7	-0.233293	0.821037	0.467542	5	TIM16_HUMAN	Mitochondrial import inner membrane translocase subunit TIM16	1	-14.9309	0.850691	3D4	1F3	presequence translocase-associated import motor,mitochondrial matrix,extrinsic component of mitochondrial inner membrane,protein complex	protein binding	ossification,protein import into mitochondrial matrix,negative regulation of ATPase activity
2	MBNL2	3D4 / 1F3	Q5VZF2	0.224008	0.673405	0.180356	18	MBNL2_HUMAN	Muscleblind-like protein 2	1	16.7974	1.16797	3D4	1F3	nucleoplasm,cytoplasm	RNA binding,metal ion binding	regulation of alternative mRNA splicing, via spliceosome,mRNA processing,RNA splicing,regulation of RNA splicing
2	TBC1D24	3D4 / 1F3	Q9ULP9	-0.212665	0.11157	0.0395938	18	TBC24_HUMAN	TBC1 domain family member 24	1	-13.7059	0.862941	3D4	1F3	cytoplasm,plasma membrane,cell junction,neuromuscular junction,terminal bouton	GTPase activator activity,protein binding	neuron projection development,positive regulation of GTPase activity,regulation of cilium assembly
2	FARS2	3D4 / 1F3	O95363	-0.165118	0.18287	0.0602723	36	SYFM_HUMAN	Phenylalanine--tRNA ligase, mitochondrial	2	-10.8144	0.891856	3D4	1F3	mitochondrion,mitochondrial matrix	tRNA binding,phenylalanine-tRNA ligase activity,protein binding,ATP binding	tRNA aminoacylation for protein translation,phenylalanyl-tRNA aminoacylation,tRNA processing
2	GLDC	3D4 / 1F3	P23378	-0.0740113	7.09034e-34	9.266e-33	252	GCSP_HUMAN	Glycine dehydrogenase (decarboxylating), mitochondrial	14	-5.00071	0.949993	3D4	1F3	nucleus,mitochondrion,mitochondrial matrix,plasma membrane,glycine cleavage complex	glycine dehydrogenase (decarboxylating) activity,electron carrier activity,glycine binding,lyase activity,enzyme binding,pyridoxal phosphate binding,protein homodimerization activity,pyridoxal binding	glycine catabolic process,glycine decarboxylation via glycine cleavage system,electron transport chain,response to methylamine,response to lipoic acid,cellular response to leukemia inhibitory factor
2	PRPF40B	3D4 / 1F3	Q6NWY9	-0.0732616	0.968251	0.512209	5	PR40B_HUMAN	Pre-mRNA-processing factor 40 homolog B	1	-4.95133	0.950487	3D4	1F3	U1 snRNP,nuclear speck,U2-type prespliceosome	RNA binding	mRNA splicing, via spliceosome
2	GOLGA7	3D4 / 1F3	Q7Z5G4	0.0720632	0.909374	0.494493	10	GOGA7_HUMAN	Golgin subfamily A member 7	1	5.1219	1.05122	3D4	1F3	palmitoyltransferase complex,extracellular region,Golgi stack,intrinsic component of Golgi membrane,extracellular exosome,tertiary granule lumen	protein binding,protein-cysteine S-palmitoyltransferase activity	protein targeting to membrane,peptidyl-L-cysteine S-palmitoylation,Golgi to plasma membrane protein transport,neutrophil degranulation,protein stabilization
2	LACTB2	3D4 / 1F3	Q53H82	0.0502965	0.579039	0.159217	18	LACB2_HUMAN	Endoribonuclease LACTB2	1	3.54777	1.03548	3D4	1F3	mitochondrial matrix	single-stranded RNA binding,endoribonuclease activity,protein binding,zinc ion binding	RNA phosphodiester bond hydrolysis, endonucleolytic
3	BST2	3D4 / 1F3	Q10589	4.41779	0.0128862	0.0301372	5	BST2_HUMAN	Bone marrow stromal antigen 2	1	2037.41	21.3741	3D4	1F3	multivesicular body,Golgi apparatus,cytosol,plasma membrane,integral component of plasma membrane,cell surface,membrane,apical plasma membrane,anchored component of membrane,azurophil granule membrane,membrane raft,extracellular exosome,cytoplasm	RNA binding,signal transducer activity,protein binding,metalloendopeptidase inhibitor activity,identical protein binding,protein homodimerization activity	negative regulation of plasmacytoid dendritic cell cytokine production,humoral immune response,cell-cell signaling,multicellular organism development,cell proliferation,response to virus,negative regulation of endopeptidase activity,negative regulation of cell growth,negative regulation of cell migration,regulation of actin cytoskeleton organization,response to interferon-gamma,response to interf…
3	OCC1	3D4 / 1F3	Q8TAD7	4.07386	0.000266819	0.0002072	18	OCC1_HUMAN	Overexpressed in colon carcinoma 1 protein	1	1584.05	16.8405	3D4	1F3
3	B4GAT1	3D4 / 1F3	O43505	3.23618	0.0749712	0.109998	5	B4GA1_HUMAN	Beta-1,4-glucuronyltransferase 1	1	842.293	9.42293	3D4	1F3	Golgi membrane,Golgi apparatus,integral component of Golgi membrane,extracellular exosome	protein binding,N-acetyllactosaminide beta-1,3-N-acetylglucosaminyltransferase activity,glucuronosyltransferase activity,metal ion binding	protein O-linked glycosylation,axon guidance,keratan sulfate biosynthetic process,protein O-linked mannosylation,poly-N-acetyllactosamine biosynthetic process
3	FN3K	3D4 / 1F3	Q9H479	3.12247	1.54228e-07	2.18299e-07	54	FN3K_HUMAN	Fructosamine-3-kinase	3	770.876	8.70876	3D4	1F3	cellular_component,cytosol	kinase activity,fructosamine-3-kinase activity	phosphorylation,fructosamine metabolic process,fructoselysine metabolic process,epithelial cell differentiation,post-translational protein modification
3	GNG7	3D4 / 1F3	O60262	2.44069	0.0664407	0.101206	15	GBG7_HUMAN	Guanine nucleotide-binding protein G(I)/G(S)/G(O) subunit gamma-7	3	442.903	5.42903	3D4	1F3	heterotrimeric G-protein complex,plasma membrane,extracellular exosome	signal transducer activity	G-protein coupled receptor signaling pathway,regulation of G-protein coupled receptor protein signaling pathway,cellular response to glucagon stimulus
3	MCAM	3D4 / 1F3	P43121	2.39393	0.217255	0.21767	5	MUC18_HUMAN	Cell surface glycoprotein MUC18	1	425.587	5.25587	3D4	1F3	extracellular region,extracellular space,nucleus,plasma membrane,focal adhesion,external side of plasma membrane,integral component of membrane		angiogenesis,glomerular filtration,cell adhesion,anatomical structure morphogenesis,positive regulation of cell migration,vascular wound healing
3	CHEK1	3D4 / 1F3	O14757	2.21627	0.000389286	0.000290708	18	CHK1_HUMAN	Serine/threonine-protein kinase Chk1	2	364.689	4.64689	3D4	1F3	chromatin,condensed nuclear chromosome,extracellular space,nucleus,nucleoplasm,cytoplasm,centrosome,cytosol,intracellular membrane-bounded organelle,protein complex,chromosome, telomeric region	protein kinase activity,protein serine/threonine kinase activity,protein binding,ATP binding,kinase activity,protein domain specific binding,histone kinase activity (H3-T11 specific)	DNA damage checkpoint,DNA replication,DNA repair,apoptotic process,cellular response to DNA damage stimulus,DNA damage induced protein phosphorylation,cell cycle,regulation of double-strand break repair via homologous recombination,regulation of transcription from RNA polymerase II promoter in response to UV-induced DNA damage,peptidyl-threonine phosphorylation,histone H3-T11 phosphorylation,intr…
3	MBOAT7	3D4 / 1F3	Q96N66	2.01428	0.0185809	0.0399927	5	MBOA7_HUMAN	Lysophospholipid acyltransferase 7	1	303.978	4.03978	3D4	1F3	endoplasmic reticulum membrane,membrane,integral component of membrane	1-acylglycerol-3-phosphate O-acyltransferase activity,protein binding,2-acylglycerol-3-phosphate O-acyltransferase activity,lysophospholipid acyltransferase activity	phospholipid biosynthetic process,ventricular system development,layer formation in cerebral cortex,phosphatidylinositol acyl-chain remodeling
3	MMAB	3D4 / 1F3	Q96EY8	-1.9582	7.14167e-05	6.30555e-05	54	MMAB_HUMAN	Corrinoid adenosyltransferase	3	-74.2651	0.257349	3D4	1F3	mitochondrial matrix	protein binding,ATP binding,cob(I)yrinic acid a,c-diamide adenosyltransferase activity,cobalamin binding	cobalamin metabolic process,cobalamin biosynthetic process
3	PTK7	3D4 / 1F3	Q13308	1.21722	0.0594669	0.0937034	20	PTK7_HUMAN	Inactive tyrosine-protein kinase 7	4	132.499	2.32499	3D4	1F3	integral component of plasma membrane,cell-cell junction,focal adhesion	protein kinase activity,protein binding,ATP binding,coreceptor activity involved in Wnt signaling pathway, planar cell polarity pathway	establishment of planar polarity,ventricular septum development,axis elongation,protein phosphorylation,cell adhesion,signal transduction,positive regulation of neuron projection development,cell migration,actin cytoskeleton reorganization,wound healing,establishment of epithelial cell apical/basal polarity,convergent extension,canonical Wnt signaling pathway,lung-associated mesenchyme developmen…
3	EFNB2	3D4 / 1F3	P52799	0.841219	0.0187215	0.00863069	18	EFNB2_HUMAN	Ephrin-B2	2	79.1564	1.79156	3D4	1F3	plasma membrane,integral component of plasma membrane,focal adhesion	virus receptor activity,protein binding,ephrin receptor binding	lymph vessel development,cell migration involved in sprouting angiogenesis,cell adhesion,cell-cell signaling,axon guidance,positive regulation of cell proliferation,anatomical structure morphogenesis,animal organ morphogenesis,negative regulation of keratinocyte proliferation,negative regulation of neuron projection development,T cell costimulation,viral entry into host cell,ephrin receptor signa…
3	MFN2	3D4 / 1F3	O95140	0.756576	0.000766142	0.000532338	36	MFN2_HUMAN	Mitofusin-2	2	68.9477	1.68948	3D4	1F3	mitochondrion,mitochondrial outer membrane,cytosol,microtubule cytoskeleton,integral component of membrane,intrinsic component of mitochondrial outer membrane	GTPase activity,protein binding,GTP binding,ubiquitin protein ligase binding	blastocyst formation,protein targeting to mitochondrion,apoptotic process,response to unfolded protein,mitochondrial membrane organization,blood coagulation,mitochondrial fusion,macroautophagy,protein localization to pre-autophagosomal structure,negative regulation of Ras protein signal transduction,camera-type eye morphogenesis,negative regulation of smooth muscle cell proliferation,mitochondrio…
3	SP2	3D4 / 1F3	Q02086	-0.745029	0.0175607	0.00817014	18	SP2_HUMAN	Transcription factor Sp2	2	-40.3344	0.596656	3D4	1F3	nucleus	RNA polymerase II core promoter proximal region sequence-specific DNA binding,transcriptional repressor activity, RNA polymerase II core promoter proximal region sequence-specific binding,protein binding,histone deacetylase binding,metal ion binding	negative regulation of transcription from RNA polymerase II promoter,transcription, DNA-templated,regulation of transcription from RNA polymerase II promoter,immune response,multicellular organism growth
3	GTF2H4	3D4 / 1F3	Q92759	0.699479	0.477971	0.345934	5	TF2H4_HUMAN	General transcription factor IIH subunit 4	1	62.3919	1.62392	3D4	1F3	core TFIIH complex portion of holo TFIIH complex,nucleus,nucleoplasm,transcription factor TFIID complex,holo TFIIH complex,nuclear speck	double-stranded DNA binding,transcription factor activity, sequence-specific DNA binding,ATP-dependent DNA helicase activity,protein binding,protein kinase activity,DNA-dependent ATPase activity,RNA polymerase II carboxy-terminal domain kinase activity	nucleotide-excision repair, DNA duplex unwinding,DNA repair,transcription-coupled nucleotide-excision repair,nucleotide-excision repair,nucleotide-excision repair, preincision complex stabilization,nucleotide-excision repair, preincision complex assembly,nucleotide-excision repair, DNA incision, 3'-to lesion,nucleotide-excision repair, DNA incision, 5'-to lesion,transcription initiation from RNA …
3	BOLA3	3D4 / 1F3	Q53S33	-0.691503	1.3772e-06	1.67423e-06	54	BOLA3_HUMAN	BolA-like protein 3	3	-38.0792	0.619208	3D4	1F3	mitochondrion	molecular_function	biological_process
3	LYRM7	3D4 / 1F3	Q5U5X0	-0.644009	0.00179784	0.00113529	36	LYRM7_HUMAN	Complex III assembly factor LYRM7	2	-36.0068	0.639932	3D4	1F3	mitochondrial matrix,mitochondrial membrane	protein binding	mitochondrial respiratory chain complex III assembly,cellular respiration
3	RIOX2	3D4 / 1F3	Q8IUF8	0.522947	1.38004e-10	2.95357e-10	72	RIOX2_HUMAN	Ribosomal oxygenase 2	5	43.6888	1.43689	3D4	1F3	nucleus,nucleoplasm,transcription factor complex,nucleolus,cytosol	transcriptional repressor activity, RNA polymerase II transcription factor binding,histone demethylase activity,histone demethylase activity (H3-K4 specific),identical protein binding,metal ion binding,histone demethylase activity (H3-K36 specific)	negative regulation of transcription from RNA polymerase II promoter,chromatin remodeling,transcription, DNA-templated,peptidyl-arginine hydroxylation,histone H3-K4 demethylation,ribosome biogenesis,negative regulation of transcription, DNA-templated,oxidation-reduction process,histone H3-K36 demethylation
3	HDHD2	3D4 / 1F3	Q9H0R4	0.425514	0.772121	0.452773	5	HDHD2_HUMAN	Haloacid dehalogenase-like hydrolase domain-containing protein 2	1	34.3051	1.34305	3D4	1F3	extracellular exosome	protein binding,phosphatase activity,enzyme binding,metal ion binding	biological_process,dephosphorylation
3	C1orf21	3D4 / 1F3	Q9H246	0.355486	0.84812	0.476654	10	CA021_HUMAN	Uncharacterized protein C1orf21	1	27.9416	1.27942	3D4	1F3		protein binding
3	ATP2C1	3D4 / 1F3	P98194	-0.335315	0.00484903	0.0026954	90	AT2C1_HUMAN	Calcium-transporting ATPase type 2C member 1	5	-20.7389	0.792611	3D4	1F3	Golgi membrane,Golgi apparatus,trans-Golgi network,membrane,integral component of membrane	signal transducer activity,calcium-transporting ATPase activity,ATP binding,metal ion binding	calcium ion transport,cellular calcium ion homeostasis,signal transduction,epidermis development,calcium-dependent cell-cell adhesion via plasma membrane cell adhesion molecules,actin cytoskeleton reorganization,Golgi calcium ion homeostasis,Golgi calcium ion transport,ion transmembrane transport,positive regulation of I-kappaB kinase/NF-kappaB signaling,calcium ion transmembrane transport,Requir…
3	DMTN	3D4 / 1F3	Q08495	-0.259785	0.979038	0.242724	18	DEMA_HUMAN	Dematin	1	-16.4787	0.835213	3D4	1F3	cytosol,actin filament,plasma membrane,endomembrane system,postsynaptic density,spectrin-associated cytoskeleton,actin cytoskeleton,cortical cytoskeleton,platelet dense tubular network membrane,cell projection membrane,cytoplasmic vesicle,perinuclear region of cytoplasm	actin binding,receptor binding,protein binding,spectrin binding,protein self-association	protein complex assembly,cytoskeleton organization,regulation of cell shape,regulation of lamellipodium assembly,positive regulation of fibroblast migration,negative regulation of peptidyl-threonine phosphorylation,negative regulation of cell-substrate adhesion,actin cytoskeleton organization,positive regulation of blood coagulation,regulation of actin cytoskeleton organization,negative regulatio…
3	CDX2	3D4 / 1F3	Q99626	-0.184075	0.148727	0.0505516	18	CDX2_HUMAN	Homeobox protein CDX-2	1	-11.9787	0.880213	3D4	1F3	condensed nuclear chromosome,nucleus,nucleoplasm,transcriptional repressor complex,protein complex	RNA polymerase II distal enhancer sequence-specific DNA binding,transcriptional repressor activity, RNA polymerase II transcription regulatory region sequence-specific binding,transcription factor activity, sequence-specific DNA binding,transcription corepressor activity	negative regulation of transcription from RNA polymerase II promoter,blood vessel development,trophectodermal cell differentiation,transcription from RNA polymerase II promoter,positive regulation of cell proliferation,endosome to lysosome transport,animal organ morphogenesis,anterior/posterior axis specification,regulation of somitogenesis,cell differentiation,somatic stem cell population mainte…
3	MPLKIP	3D4 / 1F3	Q8TAP9	0.109368	0.483434	0.136986	18	MPLKI_HUMAN	M-phase-specific PLK1-interacting protein	1	7.87555	1.07876	3D4	1F3	nucleus,nucleoplasm,cytoplasm,Golgi apparatus,centrosome,midbody,intracellular membrane-bounded organelle	protein binding	cell cycle,cell division
3	EXD2	3D4 / 1F3	Q9NVH0	-0.0301879	0.869491	0.221435	36	EXD2_HUMAN	Exonuclease 3'-5' domain-containing protein 2	2	-2.07073	0.979293	3D4	1F3	nucleus,cytoplasm	nucleic acid binding,protein binding,single-stranded DNA 3'-5' exodeoxyribonuclease activity,3'-5' exonuclease activity,exodeoxyribonuclease I activity	double-strand break repair via homologous recombination,DNA double-strand break processing,double-strand break repair,nucleic acid phosphodiester bond hydrolysis
4	LAMTOR4	3D4 / 1F3	Q0VGL1	5.0661	0.047851	0.0811215	5	LTOR4_HUMAN	Ragulator complex protein LAMTOR4	1	3250.03	33.5003	3D4	1F3	lysosome,lysosomal membrane,intracellular membrane-bounded organelle,Ragulator complex	protein binding,guanyl-nucleotide exchange factor activity,protein complex scaffold	cell cycle arrest,regulation of cell size,regulation of macroautophagy,positive regulation of TOR signaling,protein localization to lysosome,regulation of molecular function,cellular response to amino acid stimulus
4	SORT1	3D4 / 1F3	Q99523	3.9877	0.111199	0.143476	5	SORT_HUMAN	Sortilin	1	1486.42	15.8642	3D4	1F3	lysosomal membrane,early endosome,endoplasmic reticulum membrane,Golgi apparatus,cytosol,plasma membrane,clathrin-coated pit,cell surface,endosome membrane,integral component of membrane,clathrin-coated vesicle,trans-Golgi network transport vesicle,dendrite,cytoplasmic vesicle membrane,cytoplasmic vesicle,nuclear membrane,Golgi cisterna membrane,neuronal cell body,perinuclear region of cytoplasm	protein binding,nerve growth factor receptor activity,enzyme binding,neurotensin receptor activity, non-G-protein coupled,nerve growth factor binding	ossification,Golgi to endosome transport,endocytosis,G-protein coupled receptor signaling pathway,neuropeptide signaling pathway,multicellular organism development,endosome to lysosome transport,extrinsic apoptotic signaling pathway via death domain receptors,regulation of gene expression,myotube differentiation,vesicle organization,endosome transport via multivesicular body sorting pathway,respo…
4	TMUB1	3D4 / 1F3	Q9BVT8	3.22982	0.0172053	0.037679	5	TMUB1_HUMAN	Transmembrane and ubiquitin-like domain-containing protein 1	1	838.151	9.38151	3D4	1F3	nucleoplasm,nucleolus,microtubule organizing center,cytosol,integral component of membrane,cell junction,postsynaptic membrane,recycling endosome	protein binding	ER-associated ubiquitin-dependent protein catabolic process
4	THEM6	3D4 / 1F3	Q8WUY1	2.95365	0.0879732	0.122483	5	THEM6_HUMAN	Protein THEM6	1	674.707	7.74707	3D4	1F3	extracellular region
4	RXRA	3D4 / 1F3	P19793	2.21166	0.0076951	0.0204776	5	RXRA_HUMAN	Retinoic acid receptor RXR-alpha	1	363.207	4.63207	3D4	1F3	nuclear chromatin,nucleus,nucleoplasm,protein complex,receptor complex,RNA polymerase II transcription factor complex	RNA polymerase II regulatory region sequence-specific DNA binding,retinoic acid binding,DNA binding,double-stranded DNA binding,transcription factor activity, sequence-specific DNA binding,steroid hormone receptor activity,retinoic acid receptor activity,transcription coactivator activity,RNA polymerase II transcription factor activity, ligand-activated sequence-specific DNA binding,9-cis retinoi…	negative regulation of transcription from RNA polymerase II promoter,in utero embryonic development,maternal placenta development,transcription initiation from RNA polymerase II promoter,vitamin metabolic process,embryo implantation,cholesterol metabolic process,bile acid and bile salt transport,modulation by virus of host morphology or physiology,regulation of lipid metabolic process,response to…
4	CDS2	3D4 / 1F3	O95674	1.88218	0.0138366	0.0318253	5	CDS2_HUMAN	Phosphatidate cytidylyltransferase 2	1	268.631	3.68631	3D4	1F3	mitochondrial inner membrane,endoplasmic reticulum membrane,membrane,integral component of membrane	phosphatidate cytidylyltransferase activity	phosphatidylglycerol biosynthetic process,CDP-diacylglycerol biosynthetic process
4	ESCO2	3D4 / 1F3	Q56NI9	-1.6354	9.48347e-05	8.16721e-05	54	ESCO2_HUMAN	N-acetyltransferase ESCO2	3	-67.8119	0.321881	3D4	1F3	chromatin,XY body,nucleus,nucleoplasm,Golgi apparatus,chromocenter,cell junction,nuclear pericentric heterochromatin,site of double-strand break	lysine N-acetyltransferase activity, acting on acetyl phosphate as donor,N-acetyltransferase activity,metal ion binding	hematopoietic progenitor cell differentiation,regulation of DNA replication,double-strand break repair,cell cycle,chromosome segregation,post-translational protein acetylation,protein localization to chromatin
4	HACL1	3D4 / 1F3	Q9UJ83	-1.59385	0.000529948	0.000382935	36	HACL1_HUMAN	2-hydroxyacyl-CoA lyase 1	2	-66.8714	0.331286	3D4	1F3	peroxisome,peroxisomal matrix	magnesium ion binding,receptor binding,protein binding,carbon-carbon lyase activity,thiamine pyrophosphate binding,identical protein binding,cofactor binding	fatty acid alpha-oxidation,protein oligomerization
4	IKBKG	3D4 / 1F3	Q9Y6K9	1.55151	0.00103348	0.000696779	18	NEMO_HUMAN	NF-kappa-B essential modulator	1	193.123	2.93123	3D4	1F3	ubiquitin ligase complex,spindle pole,intracellular,nucleus,cytoplasm,cytosol,IkappaB kinase complex,mitotic spindle	signal transducer activity,protein binding,protein domain specific binding,ubiquitin protein ligase binding,identical protein binding,protein homodimerization activity,peroxisome proliferator activated receptor binding,metal ion binding,protein heterodimerization activity,K63-linked polyubiquitin binding,linear polyubiquitin binding	activation of MAPK activity,stimulatory C-type lectin receptor signaling pathway,antigen processing and presentation of exogenous peptide antigen via MHC class I, TAP-dependent,MyD88-independent toll-like receptor signaling pathway,transcription, DNA-templated,apoptotic process,inflammatory response,immune response,cellular response to DNA damage stimulus,I-kappaB kinase/NF-kappaB signaling,JNK c…
4	SNX27	3D4 / 1F3	Q96L92	1.47617	0.000109118	9.26554e-05	18	SNX27_HUMAN	Sorting nexin-27	1	178.208	2.78208	3D4	1F3	immunological synapse,nucleoplasm,endosome,early endosome,cytosol,early endosome membrane,retromer complex,WASH complex	protein binding,phosphatidylinositol-3-phosphate binding	establishment of natural killer cell polarity,intracellular protein transport,signal transduction,endosome to lysosome transport,endosomal transport,retrograde transport, endosome to plasma membrane
4	BARD1	3D4 / 1F3	Q99728	-1.40749	0.000559435	0.000402212	18	BARD1_HUMAN	BRCA1-associated RING domain protein 1	1	-62.3034	0.376966	3D4	1F3	ubiquitin ligase complex,nucleus,nucleoplasm,cytoplasm,nuclear speck,BRCA1-BARD1 complex,cytoplasmic ribonucleoprotein granule,BRCA1-A complex	RNA binding,ubiquitin-protein transferase activity,protein binding,kinase binding,protein homodimerization activity,metal ion binding,protein heterodimerization activity	DNA double-strand break processing,DNA synthesis involved in DNA repair,strand displacement,tissue homeostasis,DNA replication,double-strand break repair via nonhomologous end joining,cellular response to DNA damage stimulus,cell cycle arrest,protein ubiquitination,protein deubiquitination,negative regulation of mRNA 3'-end processing,regulation of phosphorylation,positive regulation of apoptotic…
4	DUSP14	3D4 / 1F3	O95147	1.27324	1.67103e-12	4.47797e-12	18	DUS14_HUMAN	Dual specificity protein phosphatase 14	1	141.703	2.41703	3D4	1F3		RNA binding,protein tyrosine phosphatase activity,protein binding,MAP kinase tyrosine/serine/threonine phosphatase activity	inactivation of MAPK activity,peptidyl-tyrosine dephosphorylation
4	METTL26	3D4 / 1F3	Q96S19	1.24856	0.00141588	0.000919191	18	MTL26_HUMAN	Methyltransferase-like 26	2	137.605	2.37605	3D4	1F3
4	DECR2	3D4 / 1F3	Q9NUI1	1.1637	0.690382	0.424979	10	DECR2_HUMAN	Peroxisomal 2,4-dienoyl-CoA reductase	2	124.031	2.24031	3D4	1F3	peroxisomal membrane	receptor binding,2,4-dienoyl-CoA reductase (NADPH) activity,trans-2-enoyl-CoA reductase (NADPH) activity	unsaturated fatty acid biosynthetic process,fatty acid beta-oxidation using acyl-CoA oxidase
4	UPP1	3D4 / 1F3	Q16831	1.10796	0.046502	0.0187712	18	UPP1_HUMAN	Uridine phosphorylase 1	1	115.541	2.15541	3D4	1F3	nucleus,nucleoplasm,cytosol	uridine phosphorylase activity	nucleobase-containing compound metabolic process,uridine catabolic process,nucleotide catabolic process,cellular response to glucose starvation,pyrimidine nucleoside salvage,UMP salvage,pyrimidine nucleoside catabolic process
4	UBA5	3D4 / 1F3	Q9GZZ9	1.0705	6.96196e-05	6.164e-05	18	UBA5_HUMAN	Ubiquitin-like modifier-activating enzyme 5	2	110.017	2.10017	3D4	1F3	nucleus,cytoplasm,cytosol,intracellular membrane-bounded organelle	protein binding,ATP binding,metal ion binding,UFM1 activating enzyme activity	regulation of intracellular estrogen receptor signaling pathway,response to endoplasmic reticulum stress,protein ufmylation,protein K69-linked ufmylation
4	HSD17B11	3D4 / 1F3	Q8NBQ5	0.963376	0.267261	0.245771	5	DHB11_HUMAN	Estradiol 17-beta-dehydrogenase 11	1	94.9867	1.94987	3D4	1F3	extracellular region,cytoplasm,lipid particle,cytosol	estradiol 17-beta-dehydrogenase activity,steroid dehydrogenase activity	estrogen biosynthetic process,androgen catabolic process,oxidation-reduction process
4	NABP2	3D4 / 1F3	Q9BQ15	0.690761	0.363192	0.107723	18	SOSB1_HUMAN	SOSS complex subunit B1	1	61.4134	1.61413	3D4	1F3	nuclear chromosome, telomeric region,nucleus,nucleoplasm,cytosol,SOSS complex	single-stranded DNA binding,protein binding,DNA polymerase binding,G-rich strand telomeric DNA binding,C-rich strand telomeric DNA binding	double-strand break repair via homologous recombination,DNA repair,cellular response to DNA damage stimulus,mitotic cell cycle checkpoint,response to ionizing radiation,snRNA transcription from RNA polymerase II promoter,establishment of protein localization to telomere,positive regulation of telomere capping,regulation of telomerase activity
4	IRF2BPL	3D4 / 1F3	Q9H1B7	-0.634933	0.20661	0.210183	5	I2BPL_HUMAN	Probable E3 ubiquitin-protein ligase IRF2BPL	1	-35.6029	0.643971	3D4	1F3	extracellular space,nucleus,nucleoplasm	molecular_function,metal ion binding	negative regulation of transcription from RNA polymerase II promoter,positive regulation of transcription from RNA polymerase II promoter,development of secondary female sexual characteristics
4	ZNF579	3D4 / 1F3	Q8NAF0	0.627634	0.0035943	0.00207282	18	ZN579_HUMAN	Zinc finger protein 579	1	54.503	1.54503	3D4	1F3	nucleus	DNA binding,RNA binding,metal ion binding	transcription, DNA-templated,regulation of transcription, DNA-templated
4	FAM76B	3D4 / 1F3	Q5HYJ3	0.592229	0.703829	0.428935	5	FA76B_HUMAN	Protein FAM76B	1	50.7574	1.50757	3D4	1F3	nuclear speck	protein binding
4	GATA6	3D4 / 1F3	Q92908	-0.494945	0.521686	0.14596	18	GATA6_HUMAN	Transcription factor GATA-6	1	-29.0411	0.709589	3D4	1F3	nucleus,nucleoplasm,transcription factor complex,nuclear membrane	RNA polymerase II regulatory region sequence-specific DNA binding,RNA polymerase II core promoter proximal region sequence-specific DNA binding,RNA polymerase II transcription factor activity, sequence-specific DNA binding,RNA polymerase II transcription factor binding,RNA polymerase II repressing transcription factor binding,transcriptional activator activity, RNA polymerase II transcription reg…	negative regulation of transcription from RNA polymerase II promoter,in utero embryonic development,liver development,outflow tract septum morphogenesis,type B pancreatic cell differentiation,pancreatic A cell differentiation,transcription from RNA polymerase II promoter,phospholipid metabolic process,endodermal cell fate determination,blood coagulation,male gonad development,cardiac muscle hyper…
4	SPRR3	3D4 / 1F3	Q9UBC9	-0.477167	0.411772	0.31671	10	SPRR3_HUMAN	Small proline-rich protein 3	2	-28.1613	0.718387	3D4	1F3	cornified envelope,cytoplasm,Golgi apparatus,cytosol,perinuclear region of cytoplasm,extracellular exosome	structural molecule activity,protein binding	epidermis development,peptide cross-linking,keratinocyte differentiation,wound healing,cornification
4	SDR9C7	3D4 / 1F3	Q8NEX9	-0.347282	0.686427	0.423779	5	DR9C7_HUMAN	Short-chain dehydrogenase/reductase family 9C member 7	1	-21.3936	0.786064	3D4	1F3	nucleolus,cytosol	retinol dehydrogenase activity	oxidation-reduction process
4	ACOX1	3D4 / 1F3	Q15067	0.322372	0.0125151	0.00609621	72	ACOX1_HUMAN	Peroxisomal acyl-coenzyme A oxidase 1	4	25.0384	1.25038	3D4	1F3	nucleus,nucleoplasm,nucleolus,mitochondrion,peroxisome,peroxisomal membrane,peroxisomal matrix,plasma membrane,membrane,intracellular membrane-bounded organelle	acyl-CoA dehydrogenase activity,acyl-CoA oxidase activity,receptor binding,PDZ domain binding,protein N-terminus binding,flavin adenine dinucleotide binding,FAD binding	very long-chain fatty acid metabolic process,generation of precursor metabolites and energy,lipid metabolic process,prostaglandin metabolic process,spermatogenesis,regulation of lipid metabolic process,fatty acid oxidation,fatty acid beta-oxidation using acyl-CoA dehydrogenase,fatty acid beta-oxidation using acyl-CoA oxidase,alpha-linolenic acid metabolic process
4	ZHX1	3D4 / 1F3	Q9UKY1	0.152944	0.613842	0.167304	54	ZHX1_HUMAN	Zinc fingers and homeoboxes protein 1	5	11.1836	1.11184	3D4	1F3	nucleus,nucleoplasm	DNA binding,transcription factor activity, sequence-specific DNA binding,transcription corepressor activity,protein binding,metal ion binding,protein heterodimerization activity	negative regulation of transcription from RNA polymerase II promoter,transcription, DNA-templated,cell differentiation,negative regulation of transcription, DNA-templated
4	CCZ1B;CCZ1	3D4 / 1F3	P86790;P86791	-0.0839948	0.53475	0.148938	18	CCZ1B_HUMAN;CCZ1_HUMAN	Vacuolar fusion protein CCZ1 homolog B;Vacuolar fusion protein CCZ1 homolog	1	-5.65584	0.943442	3D4	1F3	lysosomal membrane,cytosol,aggresome,vesicle,intracellular membrane-bounded organelle;lysosomal membrane,cytosol,aggresome,vesicle,Mon1-Ccz1 complex,intracellular membrane-bounded organelle	;guanyl-nucleotide exchange factor activity,protein binding	vesicle-mediated transport;vesicle-mediated transport,regulation of molecular function
4	ACSF3	3D4 / 1F3	Q4G176	-0.014396	0.135463	0.0466666	90	ACSF3_HUMAN	Malonate--CoA ligase ACSF3, mitochondrial	6	-0.992895	0.990071	3D4	1F3	mitochondrion,mitochondrial matrix	ATP binding,acid-thiol ligase activity,very long-chain fatty acid-CoA ligase activity,malonyl-CoA synthetase activity	fatty acid metabolic process,fatty acid biosynthetic process,long-chain fatty-acyl-CoA biosynthetic process,malonate catabolic process
4	TMLHE	3D4 / 1F3	Q9NVH6	-0.000859797	0.000204449	0.000163046	72	TMLH_HUMAN	Trimethyllysine dioxygenase, mitochondrial	5	-0.0595788	0.999404	3D4	1F3	mitochondrion,mitochondrial matrix	iron ion binding,oxidoreductase activity, acting on single donors with incorporation of molecular oxygen, incorporation of two atoms of oxygen,trimethyllysine dioxygenase activity	carnitine biosynthetic process,oxidation-reduction process
5	ARFIP2	3D4 / 1F3	P53365	9.13706	1.54695e-204	8.43306e-202	540	ARFP2_HUMAN	Arfaptin-2	32	56202.5	563.025	3D4	1F3	ruffle,cytoplasm,cytosol,plasma membrane,cell cortex,trans-Golgi network membrane	protein binding,GTP binding,protein domain specific binding,GTP-dependent protein binding,identical protein binding,cadherin binding,Rac GTPase binding,phosphatidylinositol-4-phosphate binding	movement of cell or subcellular component,small GTPase mediated signal transduction,lamellipodium assembly,actin cytoskeleton organization,ruffle organization,regulation of Arp2/3 complex-mediated actin nucleation
5	RHOT1	3D4 / 1F3	Q8IXI2	4.29105	0.0906332	0.124828	10	MIRO1_HUMAN	Mitochondrial Rho GTPase 1	2	1857.65	19.5765	3D4	1F3	mitochondrion,mitochondrial outer membrane,cytosol,plasma membrane,membrane,integral component of mitochondrial outer membrane	molecular_function,GTPase activity,calcium ion binding,protein binding,GTP binding	protein deubiquitination,cellular homeostasis,establishment of mitochondrion localization by microtubule attachment,regulation of neurotransmitter secretion,mitochondrion transport along microtubule,regulation of small GTPase mediated signal transduction,mitochondrial outer membrane permeabilization,regulation of organelle transport along microtubule
5	LAMTOR3	3D4 / 1F3	Q9UHA4	3.85986	0.000525256	0.00245346	15	LTOR3_HUMAN	Ragulator complex protein LAMTOR3	3	1351.89	14.5189	3D4	1F3	lysosomal membrane,plasma membrane,focal adhesion,endosome membrane,specific granule membrane,extracellular exosome,tertiary granule membrane,Ragulator complex	protein binding,kinase activator activity,guanyl-nucleotide exchange factor activity,protein complex scaffold	MAPK cascade,activation of MAPKK activity,cell cycle arrest,regulation of macroautophagy,positive regulation of TOR signaling,cellular protein localization,neutrophil degranulation,cellular response to amino acid stimulus
5	CDK8;CDK19	3D4 / 1F3	P49336;Q9BWU1	3.35505	0.187183	0.199431	5	CDK8_HUMAN;CDK19_HUMAN	Cyclin-dependent kinase 8;Cyclin-dependent kinase 19	1	923.223	10.2322	3D4	1F3	nucleus,nucleoplasm,nucleolus,mediator complex,protein complex;nucleus,cytosol,mediator complex	protein kinase activity,protein serine/threonine kinase activity,cyclin-dependent protein serine/threonine kinase activity,protein binding,ATP binding,RNA polymerase II carboxy-terminal domain kinase activity;cyclin-dependent protein serine/threonine kinase activity,ATP binding,enzyme binding	transcription initiation from RNA polymerase II promoter,protein phosphorylation,regulation of mitotic cell cycle,positive regulation of transcription from RNA polymerase II promoter;protein phosphorylation,regulation of mitotic cell cycle,positive regulation of apoptotic process,positive regulation of inflammatory response,cellular response to lipopolysaccharide
5	VAMP7	3D4 / 1F3	P51809	2.76087	0.0588004	0.0934837	10	VAMP7_HUMAN	Vesicle-associated membrane protein 7	2	577.807	6.77807	3D4	1F3	cytoplasm,lysosomal membrane,endoplasmic reticulum membrane,trans-Golgi network,plasma membrane,cell surface,membrane,lamellipodium,cell junction,secretory granule,integral component of synaptic vesicle membrane,clathrin-coated vesicle membrane,secretory granule membrane,phagocytic vesicle membrane,platelet alpha granule,pseudopodium,SNARE complex,late endosome membrane,azurophil granule membrane…	SNARE binding,SNAP receptor activity,protein binding,syntaxin binding	ER to Golgi vesicle-mediated transport,post-Golgi vesicle-mediated transport,endocytosis,vesicle fusion,phagocytosis, engulfment,endosome to lysosome transport,vesicle-mediated transport,calcium ion regulated exocytosis,triglyceride transport,SNARE complex assembly,Golgi to plasma membrane protein transport,eosinophil degranulation,neutrophil degranulation,natural killer cell degranulation,vesicl…
5	DNASE2	3D4 / 1F3	O00115	-2.03181	0.192319	0.202558	5	DNS2A_HUMAN	Deoxyribonuclease-2-alpha	1	-75.5452	0.244548	3D4	1F3	intracellular,lysosome,extracellular exosome	DNA binding,deoxyribonuclease II activity	DNA metabolic process,apoptotic DNA fragmentation,erythrocyte differentiation
5	EHD1	3D4 / 1F3	Q9H4M9	2.00502	0.00109325	0.000732586	18	EHD1_HUMAN	EH domain-containing protein 1	1	301.394	4.01394	3D4	1F3	lipid particle,plasma membrane,endosome membrane,membrane,ciliary pocket membrane,platelet dense tubular network membrane,early endosome membrane,recycling endosome membrane,extracellular exosome	calcium ion binding,protein binding,ATP binding,GTP binding,Rab GTPase binding,identical protein binding,cadherin binding	intracellular protein transport,endocytosis,blood coagulation,positive regulation of cholesterol storage,neuron projection development,endocytic recycling,low-density lipoprotein particle clearance,cholesterol homeostasis,protein homooligomerization,cilium morphogenesis,protein localization to cilium,positive regulation of myoblast fusion,cellular response to nerve growth factor stimulus,positive…
5	KRTAP13-2;KRTAP13-1	3D4 / 1F3	Q52LG2;Q8IUC0	1.98533	0.349183	0.28659	5	KR132_HUMAN;KR131_HUMAN	Keratin-associated protein 13-2;Keratin-associated protein 13-1	1	295.954	3.95954	3D4	1F3	cytosol,intermediate filament;cytosol,intermediate filament	;	keratinization;keratinization
5	METTL7A	3D4 / 1F3	Q9H8H3	1.9452	0.309067	0.266526	5	MET7A_HUMAN	Methyltransferase-like protein 7A	1	285.091	3.85091	3D4	1F3	extracellular region,endoplasmic reticulum,lipid particle,membrane,extracellular exosome,tertiary granule lumen	methyltransferase activity	methylation,neutrophil degranulation
5	SLC27A4	3D4 / 1F3	Q6P1M0	-1.23831	0.186971	0.0614029	36	S27A4_HUMAN	Long-chain fatty acid transport protein 4	2	-57.6132	0.423868	3D4	1F3	endoplasmic reticulum membrane,plasma membrane,microvillus,membrane,integral component of membrane,brush border membrane	nucleotide binding,long-chain fatty acid-CoA ligase activity,fatty acid transporter activity,very long-chain fatty acid-CoA ligase activity	medium-chain fatty acid transport,long-chain fatty acid metabolic process,lipid metabolic process,transport,response to nutrient,fatty acid transport,long-chain fatty acid transport,very long-chain fatty acid catabolic process,skin development,long-chain fatty acid import
5	PMF1	3D4 / 1F3	Q6P1K2	0.726972	0.367096	0.108744	36	PMF1_HUMAN	Polyamine-modulated factor 1	2	65.5161	1.65516	3D4	1F3	MIS12/MIND type complex,condensed chromosome kinetochore,nucleoplasm,transcription factor complex,Golgi apparatus,cytosol,intracellular membrane-bounded organelle	transcription coactivator activity,protein binding,leucine zipper domain binding	regulation of transcription, DNA-templated,transcription from RNA polymerase II promoter,chromosome segregation,sister chromatid cohesion,cell division
5	FYCO1	3D4 / 1F3	Q9BQS8	0.670909	0.10108	0.133999	10	FYCO1_HUMAN	FYVE and coiled-coil domain-containing protein 1	2	59.2076	1.59208	3D4	1F3	lysosome,late endosome,autophagosome,Golgi apparatus,membrane,intracellular membrane-bounded organelle,chaperonin-containing T-complex	protein binding,ATP binding,protein binding involved in protein folding,metal ion binding,unfolded protein binding	'de novo' protein folding,chaperone-mediated protein folding,plus-end-directed vesicle transport along microtubule,positive regulation of autophagosome maturation
5	STX18	3D4 / 1F3	Q9P2W9	0.66864	0.577015	0.381962	5	STX18_HUMAN	Syntaxin-18	1	58.9574	1.58957	3D4	1F3	Golgi membrane,endoplasmic reticulum,endoplasmic reticulum membrane,integral component of membrane,SNARE complex	SNAP receptor activity,protein binding,protein domain specific binding	intracellular protein transport,retrograde vesicle-mediated transport, Golgi to ER,membrane fusion,endoplasmic reticulum membrane organization,positive regulation of organelle assembly,positive regulation of ER to Golgi vesicle-mediated transport,regulation of Golgi organization
5	TEAD1;TEAD4;TEAD2;TEAD3	3D4 / 1F3	P28347;Q15561;Q15562;Q99594	-0.458965	0.353856	0.105411	36	TEAD1_HUMAN;TEAD4_HUMAN;TEAD2_HUMAN;TEAD3_HUMAN	Transcriptional enhancer factor TEF-1;Transcriptional enhancer factor TEF-3;Transcriptional enhancer factor TEF-4;Transcriptional enhancer factor TEF-5	2	-27.2492	0.727508	3D4	1F3	nucleoplasm,TEAD-1-YAP complex;nucleus,nucleoplasm,transcription factor complex;nucleus,nucleoplasm,cytosol,intracellular membrane-bounded organelle,TEAD-2-YAP complex;nucleus,nucleoplasm,transcription factor complex	transcription factor activity, RNA polymerase II core promoter proximal region sequence-specific binding,core promoter proximal region sequence-specific DNA binding,RNA polymerase II transcription factor binding,transcription factor activity, transcription factor recruiting,transcription coactivator binding,DNA binding,transcription factor activity, sequence-specific DNA binding,protein binding,s…	transcription initiation from RNA polymerase II promoter,protein complex assembly,hippo signaling,positive regulation of transcription, DNA-templated,positive regulation of transcription from RNA polymerase II promoter,embryonic organ development,positive regulation of pri-miRNA transcription from RNA polymerase II promoter;skeletal system development,regulation of transcription from RNA polymera…
5	METTL14	3D4 / 1F3	Q9HCE5	-0.268283	0.797802	0.460775	5	MET14_HUMAN	N6-adenosine-methyltransferase non-catalytic subunit	1	-16.9693	0.830307	3D4	1F3	nucleus,nucleoplasm,MIS complex	mRNA binding,protein binding,mRNA (2'-O-methyladenosine-N6-)-methyltransferase activity,S-adenosyl-L-methionine binding	mRNA splicing, via spliceosome,mRNA catabolic process,spermatogenesis,RNA metabolic process,stem cell population maintenance,forebrain radial glial cell differentiation,gliogenesis,mRNA destabilization,mRNA methylation
5	QSOX2	3D4 / 1F3	Q6ZRP7	0.267644	0.417344	0.319295	10	QSOX2_HUMAN	Sulfhydryl oxidase 2	1	20.384	1.20384	3D4	1F3	extracellular space,nucleoplasm,Golgi apparatus,plasma membrane,integral component of Golgi membrane,nuclear membrane	protein disulfide isomerase activity,flavin-linked sulfhydryl oxidase activity	cell redox homeostasis,oxidation-reduction process
5	PARS2	3D4 / 1F3	Q7L3T8	0.260357	0.738451	0.441447	5	SYPM_HUMAN	Probable proline--tRNA ligase, mitochondrial	1	19.7775	1.19777	3D4	1F3	mitochondrial matrix	proline-tRNA ligase activity,ATP binding	prolyl-tRNA aminoacylation
5	ZNF185	3D4 / 1F3	O15231	-0.100769	0.19236	0.0629056	36	ZN185_HUMAN	Zinc finger protein 185	2	-6.74643	0.932536	3D4	1F3	cytoplasm,focal adhesion,actin cytoskeleton	zinc ion binding,actin filament binding
5	TRMU	3D4 / 1F3	O75648	0.0874939	0.656086	0.176622	54	MTU1_HUMAN	Mitochondrial tRNA-specific 2-thiouridylase 1	3	6.25229	1.06252	3D4	1F3	nucleoplasm,mitochondrion	tRNA binding,ATP binding,sulfurtransferase activity	tRNA wobble position uridine thiolation,mitochondrial tRNA thio-modification
6	NRGN	3D4 / 1F3	Q92686	4.15609	0.000153919	0.00012615	18	NEUG_HUMAN	Neurogranin	1	1682.82	17.8282	3D4	1F3	nucleus,trans-Golgi network transport vesicle membrane,postsynaptic density,axon,mitochondrial membrane,neuronal cell body,dendritic spine head	calmodulin binding,phosphatidylinositol-3,4,5-trisphosphate binding,phosphatidic acid binding	signal transduction,nervous system development,associative learning,telencephalon development,positive regulation of long-term synaptic potentiation
6	TIMM21	3D4 / 1F3	Q9BVV7	3.6324	0.00938692	0.0235244	5	TIM21_HUMAN	Mitochondrial import inner membrane translocase subunit Tim21	1	1140.11	12.4011	3D4	1F3	mitochondrial inner membrane presequence translocase complex,integral component of membrane	molecular_function,protein binding	protein import into mitochondrial matrix,mitochondrial respiratory chain complex I assembly,mitochondrial respiratory chain complex IV assembly
6	ABT1	3D4 / 1F3	Q9ULW3	-3.14778	0.000284962	0.000219636	18	ABT1_HUMAN	Activator of basal transcription 1	1	-88.717	0.11283	3D4	1F3	nucleus,transcription factor complex,nucleolus	DNA binding,transcription coactivator activity,RNA binding,protein binding	endonucleolytic cleavage in ITS1 to separate SSU-rRNA from 5.8S rRNA and LSU-rRNA from tricistronic rRNA transcript (SSU-rRNA, 5.8S rRNA, LSU-rRNA),endonucleolytic cleavage to generate mature 5'-end of SSU-rRNA from (SSU-rRNA, 5.8S rRNA, LSU-rRNA),endonucleolytic cleavage in 5'-ETS of tricistronic rRNA transcript (SSU-rRNA, 5.8S rRNA, LSU-rRNA),regulation of transcription from RNA polymerase II p…
6	SELENBP1	3D4 / 1F3	Q13228	2.92331	0.17689	0.19238	10	SBP1_HUMAN	Methanethiol oxidase	2	658.586	7.58586	3D4	1F3	fibrillar center,extracellular space,nucleolus,cytosol,membrane,extracellular exosome	protein binding,selenium binding	protein transport
6	SPTY2D1	3D4 / 1F3	Q68D10	-2.61473	0.000933829	0.000636224	18	SPT2_HUMAN	Protein SPT2 homolog	1	-83.6737	0.163263	3D4	1F3	cellular_component,nucleolus	RNA polymerase I core binding,DNA binding,histone binding	nucleosome assembly,transcription, DNA-templated,regulation of transcription, DNA-templated,regulation of chromatin assembly,histone exchange
6	C1orf122	3D4 / 1F3	Q6ZSJ8	1.98531	0.00412483	0.00233987	18	CA122_HUMAN	Uncharacterized protein C1orf122	1	295.949	3.95949	3D4	1F3
6	FAHD1	3D4 / 1F3	Q6P587	-1.91359	5.21152e-10	1.03904e-09	108	FAHD1_HUMAN	Acylpyruvase FAHD1, mitochondrial	7	-73.4569	0.265431	3D4	1F3	nucleoplasm,mitochondrion,mitochondrial inner membrane,cytosol	oxaloacetate decarboxylase activity,acetylpyruvate hydrolase activity,fumarylpyruvate hydrolase activity,metal ion binding,acylpyruvate hydrolase activity	metabolic process
6	RAB32	3D4 / 1F3	Q13637	-1.9008	0.000763912	0.000530885	18	RAB32_HUMAN	Ras-related protein Rab-32	1	-73.2205	0.267795	3D4	1F3	mitochondrion,mitochondrial outer membrane,early endosome,endoplasmic reticulum,trans-Golgi network,cytosol,membrane,phagocytic vesicle membrane,melanosome membrane,melanosome,ER-mitochondrion membrane contact site,phagocytic vesicle,early endosome lumen	GTPase activity,protein binding,GTP binding,GTP-dependent protein binding,AP-1 adaptor complex binding,AP-3 adaptor complex binding,BLOC-2 complex binding,AP-2 adaptor complex binding	mitochondrion organization,vesicle-mediated transport,antigen processing and presentation,endosome to melanosome transport,protein localization to membrane,phagosome maturation,melanosome assembly
6	EFNB1	3D4 / 1F3	P98172	-1.82418	9.09759e-11	2.00441e-10	54	EFNB1_HUMAN	Ephrin-B1	4	-71.7598	0.282402	3D4	1F3	nucleus,cytoplasm,plasma membrane,integral component of plasma membrane,membrane raft,synapse,extracellular exosome	protein binding,ephrin receptor binding	neural crest cell migration,cell adhesion,cell-cell signaling,axon guidance,embryonic pattern specification,T cell costimulation,positive regulation of T cell proliferation,ephrin receptor signaling pathway
6	UBR7	3D4 / 1F3	Q8N806	1.46393	2.61264e-05	2.51636e-05	36	UBR7_HUMAN	Putative E3 ubiquitin-protein ligase UBR7	2	175.858	2.75858	3D4	1F3		molecular_function,zinc ion binding,transferase activity	biological_process,protein ubiquitination
6	AS3MT	3D4 / 1F3	Q9HBK9	1.44372	1.50859e-06	1.82466e-06	18	AS3MT_HUMAN	Arsenite methyltransferase	3	172.022	2.72022	3D4	1F3	mitochondrion,cytosol	arsenite methyltransferase activity,methylarsonite methyltransferase activity	toxin metabolic process,arsonoacetate metabolic process,methylation
6	SEMG2	3D4 / 1F3	Q02383	-1.32267	0.00801199	0.0210452	45	SEMG2_HUMAN	Semenogelin-2	8	-60.0206	0.399794	3D4	1F3	extracellular space,nucleus,extracellular exosome	protease binding,protein binding,metal ion binding	antibacterial humoral response,coagulation,protein heterooligomerization,positive regulation of serine-type endopeptidase activity,negative regulation of flagellated sperm motility
6	NARS2	3D4 / 1F3	Q96I59	-1.21249	0.0584199	0.0930714	10	SYNM_HUMAN	Probable asparagine--tRNA ligase, mitochondrial	2	-56.8478	0.431522	3D4	1F3	nucleoplasm,mitochondrion,mitochondrial matrix,cytosol	nucleic acid binding,asparagine-tRNA ligase activity,ATP binding	asparaginyl-tRNA aminoacylation
6	MPP5	3D4 / 1F3	Q8N3R9	1.17058	0.00961031	0.0048567	18	MPP5_HUMAN	MAGUK p55 subfamily member 5	1	125.102	2.25102	3D4	1F3	cytoplasm,plasma membrane,cell-cell adherens junction,bicellular tight junction,endomembrane system,myelin sheath adaxonal region,lateral loop,Schmidt-Lanterman incisure,protein complex,extracellular exosome	protein binding,protein domain specific binding	morphogenesis of an epithelial sheet,peripheral nervous system myelin maintenance,myelin assembly,protein localization to myelin sheath abaxonal region,bicellular tight junction assembly,protein localization to plasma membrane,establishment of epithelial cell polarity
6	PCYOX1	3D4 / 1F3	Q9UHG3	1.00674	0.000208603	0.000165943	18	PCYOX_HUMAN	Prenylcysteine oxidase 1	1	100.937	2.00937	3D4	1F3	lysosome,vacuolar membrane,plasma membrane,very-low-density lipoprotein particle,extracellular exosome	prenylcysteine oxidase activity,chloride-transporting ATPase activity	prenylated protein catabolic process,prenylcysteine catabolic process,prenylcysteine metabolic process,oxidation-reduction process,Requires Ontology,chloride transmembrane transport
6	COA7	3D4 / 1F3	Q96BR5	-1.00194	0.00227236	0.00138963	36	COA7_HUMAN	Cytochrome c oxidase assembly factor 7	2	-50.0674	0.499326	3D4	1F3	nucleus,mitochondrion,mitochondrial intermembrane space
6	ABHD12	3D4 / 1F3	Q8N2K0	0.868094	0.0112149	0.00554136	18	ABD12_HUMAN	Lysophosphatidylserine lipase ABHD12	1	82.5249	1.82525	3D4	1F3	plasma membrane,integral component of membrane,AMPA glutamate receptor complex,dendrite cytoplasm	lysophospholipase activity,palmitoyl-(protein) hydrolase activity,acylglycerol lipase activity	protein depalmitoylation,phosphatidylserine catabolic process,adult walking behavior,response to auditory stimulus,acylglycerol catabolic process,glycerophospholipid catabolic process,monoacylglycerol catabolic process
6	GAN	3D4 / 1F3	Q9H2C0	-0.714924	0.29501	0.259134	5	GAN_HUMAN	Gigaxonin	1	-39.0763	0.609237	3D4	1F3	cytoplasm,cytosol,cytoskeleton,Cul3-RING ubiquitin ligase complex	molecular_function,protein binding,ubiquitin-protein transferase activity	cytoskeleton organization,protein ubiquitination,post-translational protein modification
6	ANXA13	3D4 / 1F3	P27216	-0.714615	0.257991	0.0809616	18	ANX13_HUMAN	Annexin A13	1	-39.0632	0.609368	3D4	1F3	extracellular space,nucleoplasm,plasma membrane,extracellular exosome	calcium ion binding,calcium-dependent phospholipid binding	cell differentiation
6	UQCC2	3D4 / 1F3	Q9BRT2	-0.550312	0.00881765	0.00450444	36	UQCC2_HUMAN	Ubiquinol-cytochrome-c reductase complex assembly factor 2	2	-31.7128	0.682872	3D4	1F3	mitochondrion,mitochondrial inner membrane,mitochondrial intermembrane space,mitochondrial matrix,nuclear body,mitochondrial nucleoid	protein binding	regulation of oxidative phosphorylation,mitochondrial respiratory chain complex III assembly,regulation of insulin secretion,positive regulation of mitochondrial translation,positive regulation of cellular protein catabolic process,regulation of skeletal muscle cell differentiation
6	TMEM199	3D4 / 1F3	Q8N511	-0.509623	0.195806	0.0638812	18	TM199_HUMAN	Transmembrane protein 199	1	-29.7594	0.702406	3D4	1F3	lysosome,endoplasmic reticulum,endoplasmic reticulum membrane,integral component of membrane,vacuolar proton-transporting V-type ATPase complex,COPI-coated vesicle membrane,endoplasmic reticulum-Golgi intermediate compartment membrane	protein binding	cellular iron ion homeostasis,lysosomal lumen acidification,cellular response to increased oxygen levels,vacuolar proton-transporting V-type ATPase complex assembly,lysosomal protein catabolic process
6	CTSV	3D4 / 1F3	O60911	-0.509318	0.758366	0.19835	18	CATL2_HUMAN	Cathepsin L2	1	-29.7446	0.702554	3D4	1F3	extracellular region,extracellular space,nucleolus,lysosome,microvillus,external side of plasma membrane,secretory granule,neuron projection,lysosomal lumen,perikaryon,apical part of cell,extracellular exosome	aminopeptidase activity,cysteine-type endopeptidase activity,serine-type endopeptidase activity,protein binding,cysteine-type peptidase activity,cysteine-type carboxypeptidase activity,kininogen binding,protein complex binding,peptide binding,histone binding	spermatogenesis,cellular response to starvation,response to glucose,multicellular organism aging,negative regulation of keratinocyte proliferation,protein autoprocessing,antigen processing and presentation of exogenous peptide antigen via MHC class II,nerve development,extracellular matrix disassembly,hair follicle morphogenesis,response to gonadotropin,regulation of keratinocyte differentiation,…
6	TXN2	3D4 / 1F3	Q99757	-0.487317	0.428814	0.323688	5	THIOM_HUMAN	Thioredoxin, mitochondrial	1	-28.665	0.71335	3D4	1F3	nucleolus,mitochondrion,mitochondrial matrix,dendrite,neuronal cell body	protein binding,peptide-methionine (S)-S-oxide reductase activity,protein disulfide oxidoreductase activity,protein complex binding,peptide-methionine (R)-S-oxide reductase activity	response to hypoxia,glycerol ether metabolic process,response to hormone,response to glucose,response to organic cyclic compound,cellular response to nutrient levels,cellular response to oxidative stress,response to drug,cell redox homeostasis,response to axon injury,oxidation-reduction process
6	RDH13	3D4 / 1F3	Q8NBN7	-0.439819	4.35411e-05	4.026e-05	72	RDH13_HUMAN	Retinol dehydrogenase 13	4	-26.2773	0.737227	3D4	1F3	mitochondrial inner membrane	NADP-retinol dehydrogenase activity	response to high light intensity,retina layer formation,eye photoreceptor cell development,retinol metabolic process,oxidation-reduction process
6	GTF2H2;GTF2H2C	3D4 / 1F3	Q13888;Q6P1K8	-0.378303	0.779574	0.202854	18	TF2H2_HUMAN;T2H2L_HUMAN	General transcription factor IIH subunit 2;General transcription factor IIH subunit 2-like protein	1	-23.0658	0.769342	3D4	1F3	core TFIIH complex portion of holo TFIIH complex,nucleus,nucleoplasm,transcription factor TFIID complex,holo TFIIH complex,nuclear speck;core TFIIH complex,holo TFIIH complex,nuclear speck	nucleic acid binding,transcription factor activity, sequence-specific DNA binding,protein binding,translation factor activity, RNA binding,zinc ion binding,protein N-terminus binding,protein kinase activity,DNA-dependent ATPase activity,RNA polymerase II carboxy-terminal domain kinase activity;nucleic acid binding,protein binding,zinc ion binding	nucleotide-excision repair, DNA duplex unwinding,G-protein coupled receptor internalization,transcription-coupled nucleotide-excision repair,nucleotide-excision repair,nucleotide-excision repair, preincision complex stabilization,nucleotide-excision repair, preincision complex assembly,nucleotide-excision repair, DNA incision, 3'-to lesion,nucleotide-excision repair, DNA incision, 5'-to lesion,re…
6	FAM169A	3D4 / 1F3	Q9Y6X4	0.302792	0.185002	0.060875	90	F169A_HUMAN	Soluble lamin-associated protein of 75 kDa	5	23.3529	1.23353	3D4	1F3	nuclear inner membrane
6	LPCAT2	3D4 / 1F3	Q7L5N7	-0.243481	0.899049	0.227098	18	PCAT2_HUMAN	Lysophosphatidylcholine acyltransferase 2	2	-15.5295	0.844705	3D4	1F3	Golgi membrane,endoplasmic reticulum,endoplasmic reticulum membrane,Golgi stack,lipid particle,integral component of membrane	1-acylglycerol-3-phosphate O-acyltransferase activity,calcium ion binding,2-acylglycerol-3-phosphate O-acyltransferase activity,1-acylglycerophosphocholine O-acyltransferase activity,1-alkylglycerophosphocholine O-acetyltransferase activity	platelet activating factor biosynthetic process,phosphatidylcholine acyl-chain remodeling,membrane organization
6	GCAT	3D4 / 1F3	O75600	0.0923124	0.0054731	0.00299174	72	KBL_HUMAN	2-amino-3-ketobutyrate coenzyme A ligase, mitochondrial	4	6.60775	1.06608	3D4	1F3	nucleoplasm,mitochondrion,mitochondrial inner membrane,nuclear speck	glycine C-acetyltransferase activity,pyridoxal phosphate binding	cellular amino acid metabolic process,biosynthetic process,L-threonine catabolic process to glycine
6	SLC9A3R2	3D4 / 1F3	Q15599	-0.0351701	8.52277e-05	7.4084e-05	108	NHRF2_HUMAN	Na(+)/H(+) exchange regulatory cofactor NHE-RF2	7	-2.40833	0.975917	3D4	1F3	nucleus,plasma membrane,focal adhesion,endomembrane system,apical plasma membrane,extracellular exosome	receptor binding,protein binding,beta-catenin binding,protein C-terminus binding,phosphatase binding,protein complex scaffold,cadherin binding	protein complex assembly
7	OSTC	3D4 / 1F3	Q9NRP0	3.58523	0.277429	0.250094	5	OSTC_HUMAN	Oligosaccharyltransferase complex subunit OSTC	1	1100.22	12.0022	3D4	1F3	oligosaccharyltransferase complex,integral component of membrane	protein binding,dolichyl-diphosphooligosaccharide-protein glycotransferase activity	protein N-linked glycosylation via asparagine
7	SERPINB2	3D4 / 1F3	P05120	3.32722	5.07608e-07	6.57959e-07	36	PAI2_HUMAN	Plasminogen activator inhibitor 2	2	903.674	10.0367	3D4	1F3	extracellular region,extracellular space,cytoplasm,plasma membrane	serine-type endopeptidase inhibitor activity	negative regulation of endopeptidase activity,interleukin-12-mediated signaling pathway,wound healing,fibrinolysis,negative regulation of apoptotic process
7	SFXN4	3D4 / 1F3	Q6P4A7	2.70428	0.000209447	0.00114758	5	SFXN4_HUMAN	Sideroflexin-4	1	551.731	6.51731	3D4	1F3	mitochondrial inner membrane,integral component of membrane,intracellular membrane-bounded organelle	ion transmembrane transporter activity	ion transmembrane transport,iron ion homeostasis
7	STIM1	3D4 / 1F3	Q13586	2.26715	0.00338029	0.0108486	15	STIM1_HUMAN	Stromal interaction molecule 1	3	381.371	4.81371	3D4	1F3	endoplasmic reticulum,endoplasmic reticulum membrane,microtubule,plasma membrane,integral component of plasma membrane,integral component of endoplasmic reticulum membrane,cortical endoplasmic reticulum,sarcoplasmic reticulum membrane	protease binding,calcium channel regulator activity,calcium ion binding,protein binding,identical protein binding,microtubule plus-end binding	store-operated calcium entry,detection of calcium ion,cellular calcium ion homeostasis,activation of store-operated calcium channel activity,positive regulation of angiogenesis,regulation of calcium ion transport,enamel mineralization,regulation of cardiac conduction,regulation of store-operated calcium entry
7	FBXO3	3D4 / 1F3	Q9UK99	-1.97205	0.315119	0.269851	5	FBX3_HUMAN	F-box only protein 3	1	-74.511	0.25489	3D4	1F3	nucleoplasm,cytosol	ubiquitin-protein transferase activity,protein binding	proteolysis,protein ubiquitination
7	PACSIN3	3D4 / 1F3	Q9UKS6	1.60464	0.00139245	0.000905831	18	PACN3_HUMAN	Protein kinase C and casein kinase substrate in neurons protein 3	2	204.12	3.0412	3D4	1F3	cytoplasm,endosome,cytosol,plasma membrane,extracellular exosome	protein binding,cytoskeletal protein binding,lipid binding,calcium channel inhibitor activity	endocytosis,regulation of endocytosis,negative regulation of endocytosis,positive regulation of membrane protein ectodomain proteolysis,negative regulation of calcium ion transport,regulation of molecular function,membrane tubulation
7	ATP1B1	3D4 / 1F3	P05026	-1.49738	0.0125675	0.00611784	36	AT1B1_HUMAN	Sodium/potassium-transporting ATPase subunit beta-1	2	-64.5803	0.354197	3D4	1F3	intracellular,plasma membrane,sodium:potassium-exchanging ATPase complex,caveola,intercalated disc,membrane,basolateral plasma membrane,apical plasma membrane,sarcolemma,myelin sheath,extracellular exosome,extracellular vesicle	ATPase activator activity,protein binding,protein C-terminus binding,protein kinase binding,MHC class II protein complex binding,ATPase binding,sodium:potassium-exchanging ATPase activity,ATP binding,drug binding,ATPase activity,potassium ion binding,sodium ion binding	response to hypoxia,cellular calcium ion homeostasis,cellular sodium ion homeostasis,cell adhesion,potassium ion import,establishment or maintenance of transmembrane electrochemical gradient,regulation of gene expression,regulation of cardiac muscle contraction by calcium ion signaling,cellular potassium ion homeostasis,positive regulation of ATPase activity,ion transmembrane transport,sodium ion…
7	ASPRV1	3D4 / 1F3	Q53RT3	1.07406	7.37845e-06	7.88909e-06	18	APRV1_HUMAN	Retroviral-like aspartic protease 1	1	110.534	2.10534	3D4	1F3	integral component of membrane	aspartic-type endopeptidase activity	protein processing,skin development
7	MLEC	3D4 / 1F3	Q14165	1.06842	0.0395345	0.0163378	18	MLEC_HUMAN	Malectin	1	109.713	2.09713	3D4	1F3	endoplasmic reticulum,endoplasmic reticulum membrane,plasma membrane,membrane,integral component of membrane,specific granule membrane	enzyme binding,carbohydrate binding	carbohydrate metabolic process,protein folding,neutrophil degranulation
7	FTH1	3D4 / 1F3	P02794	1.05437	0.120026	0.15066	10	FRIH_HUMAN	Ferritin heavy chain	2	107.682	2.07682	3D4	1F3	extracellular region,nucleus,cytosol,intracellular ferritin complex,autolysosome,extracellular exosome,tertiary granule lumen,ficolin-1-rich granule lumen	ferroxidase activity,iron ion binding,protein binding,ferric iron binding	iron ion transport,cellular iron ion homeostasis,intracellular sequestering of iron ion,immune response,negative regulation of cell proliferation,neutrophil degranulation,negative regulation of fibroblast proliferation,oxidation-reduction process
7	NDUFV1	3D4 / 1F3	P49821	1.02197	0.00124947	0.000823197	18	NDUV1_HUMAN	NADH dehydrogenase [ubiquinone] flavoprotein 1, mitochondrial	1	103.069	2.03069	3D4	1F3	mitochondrion,mitochondrial inner membrane,mitochondrial respiratory chain complex I,cytosol	NADH dehydrogenase (ubiquinone) activity,FMN binding,metal ion binding,NAD binding,4 iron, 4 sulfur cluster binding	mitochondrial electron transport, NADH to ubiquinone,mitochondrial respiratory chain complex I assembly,mitochondrial ATP synthesis coupled electron transport
7	MAP9	3D4 / 1F3	Q49MG5	0.7773	0.0131516	0.00636481	18	MAP9_HUMAN	Microtubule-associated protein 9	1	71.392	1.71392	3D4	1F3	astral microtubule,cytoplasm,spindle midzone,mitotic spindle,mitotic spindle midzone	microtubule binding	cytokinesis,regulation of mitotic centrosome separation,regulation of mitotic spindle organization,mitotic spindle assembly,regulation of mitotic cytokinesis
7	PREPL	3D4 / 1F3	Q4J6C6	0.622982	0.0184217	0.0085095	18	PPCEL_HUMAN	Prolyl endopeptidase-like	2	54.0055	1.54005	3D4	1F3	Golgi apparatus,cytosol,cytoskeleton	serine-type endopeptidase activity,serine-type exopeptidase activity	proteolysis,regulation of synaptic vesicle exocytosis
7	S100P	3D4 / 1F3	P25815	-0.535382	0.276684	0.249817	5	S100P_HUMAN	Protein S100-P	1	-31.0024	0.689976	3D4	1F3	extracellular region,nucleus,cytoplasm,nuclear body,microvillus membrane,secretory granule lumen,extracellular exosome	magnesium ion binding,calcium ion binding,protein binding,protein homodimerization activity,cadherin binding,transition metal ion binding,calcium-dependent protein binding,RAGE receptor binding	response to organic substance,neutrophil degranulation,endothelial cell migration
7	TMEM43	3D4 / 1F3	Q9BTV4	-0.457042	0.563513	0.15562	18	TMM43_HUMAN	Transmembrane protein 43	1	-27.1521	0.728479	3D4	1F3	nuclear inner membrane,endoplasmic reticulum,Golgi apparatus,integral component of membrane	protein binding	nuclear membrane organization
7	CRIP2	3D4 / 1F3	P52943	0.453875	0.0200756	0.00915275	54	CRIP2_HUMAN	Cysteine-rich protein 2	3	36.9714	1.36971	3D4	1F3	cell cortex,extracellular matrix	protein binding,zinc ion binding	positive regulation of cell proliferation,hemopoiesis
7	GLIPR2	3D4 / 1F3	Q9H4G4	-0.347557	0.71261	0.432003	10	GAPR1_HUMAN	Golgi-associated plant pathogenesis-related protein 1	2	-21.4086	0.785914	3D4	1F3	Golgi membrane,extracellular exosome	protein homodimerization activity	positive regulation of epithelial cell migration,positive regulation of epithelial to mesenchymal transition,positive regulation of ERK1 and ERK2 cascade
7	COQ6	3D4 / 1F3	Q9Y2Z9	-0.316273	0.392986	0.115144	18	COQ6_HUMAN	Ubiquinone biosynthesis monooxygenase COQ6, mitochondrial	1	-19.6858	0.803142	3D4	1F3	mitochondrion,mitochondrial inner membrane,Golgi apparatus,cell projection	oxidoreductase activity, acting on paired donors, with incorporation or reduction of molecular oxygen, NAD(P)H as one donor, and incorporation of one atom of oxygen,FAD binding	ubiquinone biosynthetic process,oxidation-reduction process
7	IMP4	3D4 / 1F3	Q96G21	-0.253529	0.69837	0.427507	5	IMP4_HUMAN	U3 small nucleolar ribonucleoprotein protein IMP4	1	-16.1158	0.838842	3D4	1F3	fibrillar center,nucleoplasm,nucleolus,small-subunit processome,Mpp10 complex	protein binding,snoRNA binding,rRNA primary transcript binding	rRNA processing
7	PREB	3D4 / 1F3	Q9HCU5	0.178618	0.154516	0.052305	36	PREB_HUMAN	Prolactin regulatory element-binding protein	2	13.1799	1.1318	3D4	1F3	Golgi membrane,nucleus,endoplasmic reticulum membrane,membrane,integral component of endoplasmic reticulum membrane,endoplasmic reticulum exit site	DNA binding,guanyl-nucleotide exchange factor activity,Sar guanyl-nucleotide exchange factor activity,GTPase activator activity,protein binding,GTPase binding	regulation of COPII vesicle coating,transcription, DNA-templated,regulation of transcription, DNA-templated,ER to Golgi vesicle-mediated transport,protein secretion,protein exit from endoplasmic reticulum,IRE1-mediated unfolded protein response,positive regulation of GTPase activity,COPII vesicle coating
7	STX7	3D4 / 1F3	O15400	-0.144894	0.173566	0.0575936	18	STX7_HUMAN	Syntaxin-7	1	-9.55539	0.904446	3D4	1F3	immunological synapse,lysosome,lysosomal membrane,endosome,early endosome,late endosome,plasma membrane,integral component of membrane,endocytic vesicle,SNARE complex,early endosome membrane,vesicle,azurophil granule,perinuclear region of cytoplasm,recycling endosome,extracellular exosome,tertiary granule	SNARE binding,SNAP receptor activity,protein binding,chloride channel inhibitor activity,syntaxin binding	positive regulation of T cell mediated cytotoxicity,intracellular protein transport,vesicle fusion,vesicle docking,organelle localization,regulation of molecular function,organelle assembly,positive regulation of receptor localization to synapse,regulation of protein localization to plasma membrane
7	TMEM209	3D4 / 1F3	Q96SK2	-0.0885876	0.912368	0.495039	5	TM209_HUMAN	Transmembrane protein 209	1	-5.9557	0.940443	3D4	1F3	integral component of membrane
7	VPS28	3D4 / 1F3	Q9UK41	0.0567212	0.460315	0.13146	36	VPS28_HUMAN	Vacuolar protein sorting-associated protein 28 homolog	2	4.00993	1.0401	3D4	1F3	ESCRT I complex,cytoplasm,endosome,early endosome,cytosol,plasma membrane,endosome membrane,late endosome membrane,host cell,extracellular exosome	protein binding,protein complex binding,ubiquitin binding	endosomal transport,macroautophagy,viral life cycle,negative regulation of protein ubiquitination,multivesicular body assembly,viral budding via host ESCRT complex,ubiquitin-dependent protein catabolic process via the multivesicular body sorting pathway,protein targeting to vacuole involved in ubiquitin-dependent protein catabolic process via the multivesicular body sorting pathway,positive regul…
8	FAM136A	3D4 / 1F3	Q96C01	4.80307	1.73884e-06	2.07081e-05	20	F136A_HUMAN	Protein FAM136A	3	2691.69	27.9169	3D4	1F3	cytoplasm,mitochondrion
8	APOL2	3D4 / 1F3	Q9BQE5	3.91063	5.41705e-07	7.61558e-06	15	APOL2_HUMAN	Apolipoprotein L2	2	1403.89	15.0389	3D4	1F3	extracellular region,endoplasmic reticulum membrane,membrane	receptor binding,high-density lipoprotein particle binding,lipid binding	lipid metabolic process,lipid transport,acute-phase response,multicellular organism development,cholesterol metabolic process,lipoprotein metabolic process,maternal process involved in female pregnancy
8	UBE4A	3D4 / 1F3	Q14139	3.37283	0.0032671	0.0105558	5	UBE4A_HUMAN	Ubiquitin conjugation factor E4 A	1	935.909	10.3591	3D4	1F3	ubiquitin ligase complex,nucleus,cytoplasm	protein binding,ubiquitin-ubiquitin ligase activity	protein polyubiquitination,ubiquitin-dependent protein catabolic process,ER-associated ubiquitin-dependent protein catabolic process
8	SNTB1	3D4 / 1F3	Q13884	-2.23889	2.82362e-05	2.69878e-05	18	SNTB1_HUMAN	Beta-1-syntrophin	1	-78.8151	0.211849	3D4	1F3	cytoplasm,cytoskeleton,focal adhesion,dystrophin-associated glycoprotein complex,sarcolemma,protein complex,synapse	actin binding,structural molecule activity,protein binding,calmodulin binding,PDZ domain binding	muscle contraction
8	GRPEL2	3D4 / 1F3	Q8TAA5	1.92795	4.31756e-05	0.000314222	10	GRPE2_HUMAN	GrpE protein homolog 2, mitochondrial	2	280.514	3.80514	3D4	1F3	presequence translocase-associated import motor,mitochondrion,mitochondrial matrix	adenyl-nucleotide exchange factor activity,protein homodimerization activity,unfolded protein binding,chaperone binding	protein folding,protein import into mitochondrial matrix,regulation of catalytic activity
8	QTRT2	3D4 / 1F3	Q9H974	1.84275	0.00100129	0.000677105	18	QTRT2_HUMAN	Queuine tRNA-ribosyltransferase accessory subunit 2	1	258.693	3.58693	3D4	1F3	cytoplasm,mitochondrion,mitochondrial outer membrane,protein complex	protein homodimerization activity,metal ion binding,protein heterodimerization activity,queuine tRNA-ribosyltransferase activity	tRNA modification,Requires Ontology
8	NF2	3D4 / 1F3	P35240	-1.55363	0.00554606	0.0158726	15	MERL_HUMAN	Merlin	3	-65.9347	0.340653	3D4	1F3	nucleus,nucleolus,cytoplasm,early endosome,cytosol,cytoskeleton,plasma membrane,adherens junction,membrane,lamellipodium,cortical actin cytoskeleton,filopodium membrane,cleavage furrow,ruffle membrane,neuron projection,cell body,apical part of cell,perinuclear region of cytoplasm	actin binding,protein binding	mesoderm formation,negative regulation of cell-matrix adhesion,negative regulation of protein kinase activity,ectoderm development,negative regulation of DNA replication,negative regulation of cell proliferation,Schwann cell proliferation,regulation of gliogenesis,hippocampus development,negative regulation of cell-cell adhesion,actin cytoskeleton organization,negative regulation of cell migratio…
8	SLC35F6	3D4 / 1F3	Q8N357	1.36231	0.0514631	0.0853867	5	S35F6_HUMAN	Solute carrier family 35 member F6	1	157.096	2.57096	3D4	1F3	nucleoplasm,mitochondrion,lysosomal membrane,cytosol,integral component of membrane,intracellular membrane-bounded organelle,extracellular exosome	protein binding,transmembrane transporter activity	positive regulation of cell proliferation,transmembrane transport,negative regulation of mitochondrial outer membrane permeabilization involved in apoptotic signaling pathway
8	PMM2	3D4 / 1F3	O15305	1.28354	0.00128958	0.000846266	18	PMM2_HUMAN	Phosphomannomutase 2	1	143.436	2.43436	3D4	1F3	nucleus,cytosol,neuronal cell body,extracellular exosome	phosphomannomutase activity,protein binding	mannose metabolic process,protein glycosylation,protein N-linked glycosylation,GDP-mannose biosynthetic process,protein targeting to ER
8	PKP3	3D4 / 1F3	Q9Y446	-1.22048	1.42902e-42	2.84018e-41	234	PKP3_HUMAN	Plakophilin-3	13	-57.086	0.42914	3D4	1F3	cornified envelope,nucleoplasm,plasma membrane,cell-cell junction,cell-cell adherens junction,cell junction,desmosome,messenger ribonucleoprotein complex	protein binding,enzyme binding,alpha-catenin binding,cell adhesion molecule binding,cadherin binding involved in cell-cell adhesion,RNA binding,translation regulator activity	desmosome assembly,positive regulation of gene expression,keratinization,cornification,protein localization to plasma membrane,cell-cell adhesion,negative regulation of mRNA catabolic process,regulation of translation
8	SEMG1	3D4 / 1F3	P04279	1.18075	1.85092e-09	3.43537e-09	54	SEMG1_HUMAN	Semenogelin-1	3	126.695	2.26695	3D4	1F3	extracellular region,extracellular space,nucleus,protein complex,extracellular exosome	protein binding,metal ion binding	insemination,antimicrobial humoral response,antibacterial humoral response,killing of cells of other organism,cellular protein metabolic process,coagulation,protein heterooligomerization,Requires Ontology,negative regulation of calcium ion import,positive regulation of serine-type endopeptidase activity,negative regulation of flagellated sperm motility
8	BRI3BP	3D4 / 1F3	Q8WY22	1.12273	0.345577	0.284925	5	BRI3B_HUMAN	BRI3-binding protein	1	117.759	2.17759	3D4	1F3	mitochondrion,mitochondrial outer membrane,integral component of membrane
8	DCTN5	3D4 / 1F3	Q9BTE1	1.09557	0.0765425	0.111323	5	DCTN5_HUMAN	Dynactin subunit 5	1	113.697	2.13697	3D4	1F3	condensed chromosome kinetochore,nucleoplasm,centrosome,cytosol,nuclear membrane	protein binding	ventricular septum development,ER to Golgi vesicle-mediated transport,antigen processing and presentation of exogenous peptide antigen via MHC class II,aorta development,coronary vasculature development
8	GTF2H1	3D4 / 1F3	P32780	-0.766106	0.00146744	0.000947666	18	TF2H1_HUMAN	General transcription factor IIH subunit 1	2	-41.1998	0.588002	3D4	1F3	core TFIIH complex,nucleoplasm,holo TFIIH complex	chromatin binding,protein binding,protein kinase activity,DNA-dependent ATPase activity,RNA polymerase II carboxy-terminal domain kinase activity	regulation of cyclin-dependent protein serine/threonine kinase activity,nucleotide-excision repair, DNA duplex unwinding,DNA repair,transcription-coupled nucleotide-excision repair,nucleotide-excision repair, preincision complex stabilization,nucleotide-excision repair, preincision complex assembly,nucleotide-excision repair, DNA incision, 3'-to lesion,nucleotide-excision repair, DNA incision, 5'…
8	ZNF608	3D4 / 1F3	Q9ULD9	0.764166	0.0262302	0.0115038	18	ZN608_HUMAN	Zinc finger protein 608	1	69.8388	1.69839	3D4	1F3		nucleic acid binding,metal ion binding	negative regulation of transcription from RNA polymerase II promoter,transcription, DNA-templated
8	SFXN2	3D4 / 1F3	Q96NB2	-0.583909	0.102334	0.036693	18	SFXN2_HUMAN	Sideroflexin-2	1	-33.2846	0.667154	3D4	1F3	mitochondrial inner membrane,integral component of membrane	ion transmembrane transporter activity	ion transmembrane transport,iron ion homeostasis
8	GRIPAP1	3D4 / 1F3	Q4V328	-0.494187	0.365181	0.29497	5	GRAP1_HUMAN	GRIP1-associated protein 1	1	-29.0039	0.709961	3D4	1F3	nucleoplasm,cytosol,cell junction,axon,dendrite,early endosome membrane,intracellular membrane-bounded organelle,recycling endosome membrane,blood microparticle,postsynaptic recycling endosome	molecular_function,protein binding	biological_process,neurotransmitter receptor transport, endosome to postsynaptic membrane,regulation of modification of synaptic structure
8	PRKCI	3D4 / 1F3	P41743	0.365451	0.404923	0.313622	5	KPCI_HUMAN	Protein kinase C iota type	1	28.8284	1.28828	3D4	1F3	Golgi membrane,nucleus,endosome,cytosol,plasma membrane,bicellular tight junction,microtubule cytoskeleton,apical plasma membrane,cell leading edge,Schmidt-Lanterman incisure,protein complex,intercellular bridge,extracellular exosome	protein kinase activity,protein serine/threonine kinase activity,protein kinase C activity,protein binding,ATP binding,phospholipid binding,protein domain specific binding,metal ion binding	protein phosphorylation,protein targeting to membrane,cytoskeleton organization,actin filament organization,positive regulation of neuron projection development,vesicle-mediated transport,cell migration,peptidyl-serine phosphorylation,cellular response to insulin stimulus,negative regulation of glial cell apoptotic process,establishment of apical/basal cell polarity,intracellular signal transduct…
8	NTHL1	3D4 / 1F3	P78549	0.149803	0.819441	0.467187	5	NTH_HUMAN	Endonuclease III-like protein 1	1	10.9418	1.10942	3D4	1F3	nucleus,nucleoplasm,mitochondrion	oxidized pyrimidine nucleobase lesion DNA N-glycosylase activity,double-stranded DNA binding,DNA-(apurinic or apyrimidinic site) lyase activity,endonuclease activity,protein binding,oxidized purine nucleobase lesion DNA N-glycosylase activity,DNA N-glycosylase activity,metal ion binding,4 iron, 4 sulfur cluster binding,Requires Ontology	base-excision repair, AP site formation,nucleotide-excision repair, DNA incision, 5'-to lesion,depyrimidination
8	MBNL1	3D4 / 1F3	Q9NR56	-0.0719624	0.0721995	0.0272651	54	MBNL1_HUMAN	Muscleblind-like protein 1	3	-4.86569	0.951343	3D4	1F3	nucleus,nucleoplasm,cytoplasm,cytosol,cytoplasmic stress granule	regulatory region RNA binding,RNA binding,double-stranded RNA binding,protein binding,metal ion binding	in utero embryonic development,mRNA processing,nervous system development,RNA splicing,embryonic limb morphogenesis,regulation of RNA splicing,myoblast differentiation
9	UNG	3D4 / 1F3	P13051	-2.17188	4.5818e-05	4.21914e-05	18	UNG_HUMAN	Uracil-DNA glycosylase	1	-77.8079	0.221921	3D4	1F3	nucleus,nucleoplasm,mitochondrion	damaged DNA binding,uracil DNA N-glycosylase activity,protein binding,ribosomal small subunit binding	DNA repair,base-excision repair,viral process,somatic hypermutation of immunoglobulin genes,somatic recombination of immunoglobulin gene segments,negative regulation of apoptotic process,depyrimidination,positive regulation of isotype switching,base-excision repair, AP site formation via deaminated base removal
9	YIPF5	3D4 / 1F3	Q969M3	1.58465	0.0541588	0.0881572	5	YIPF5_HUMAN	Protein YIPF5	1	199.934	2.99934	3D4	1F3	nucleoplasm,endoplasmic reticulum,endoplasmic reticulum membrane,Golgi apparatus,integral component of membrane,ER to Golgi transport vesicle,intracellular membrane-bounded organelle,endoplasmic reticulum exit site	protein binding	protein transport,vesicle-mediated transport,regulation of ER to Golgi vesicle-mediated transport
9	PNPLA6	3D4 / 1F3	Q8IY17	1.55339	0.0765929	0.111323	10	PLPL6_HUMAN	Neuropathy target esterase	2	193.506	2.93506	3D4	1F3	endoplasmic reticulum,endoplasmic reticulum membrane,membrane,integral component of membrane	lysophospholipase activity	developmental process,phosphatidylcholine metabolic process,glycerophospholipid catabolic process
9	CPT1A	3D4 / 1F3	P50416	1.49742	0.0013296	0.00512039	5	CPT1A_HUMAN	Carnitine O-palmitoyltransferase 1, liver isoform	1	182.338	2.82338	3D4	1F3	mitochondrion,mitochondrial outer membrane,mitochondrial inner membrane,membrane,integral component of mitochondrial outer membrane	carnitine O-palmitoyltransferase activity,identical protein binding,palmitoleoyltransferase activity	long-chain fatty acid metabolic process,glucose metabolic process,fatty acid beta-oxidation,triglyceride metabolic process,carnitine shuttle,circadian rhythm,carnitine metabolic process,response to organic cyclic compound,regulation of lipid metabolic process,epithelial cell differentiation,positive regulation of fatty acid beta-oxidation,response to drug,eating behavior,regulation of insulin sec…
9	CDC20	3D4 / 1F3	Q12834	1.4215	1.19164e-06	1.46356e-06	36	CDC20_HUMAN	Cell division cycle protein 20 homolog	3	167.864	2.67864	3D4	1F3	spindle pole,nucleus,nucleoplasm,centrosome,spindle,cytosol,protein complex,perinuclear region of cytoplasm,anaphase-promoting complex	protein binding,protein C-terminus binding,anaphase-promoting complex binding,enzyme binding,histone deacetylase binding,ubiquitin-protein transferase activator activity	cell cycle,sister chromatid cohesion,mitotic sister chromatid cohesion,positive regulation of cell proliferation,protein deubiquitination,anaphase-promoting complex-dependent catabolic process,positive regulation of synaptic plasticity,regulation of meiotic nuclear division,protein ubiquitination involved in ubiquitin-dependent protein catabolic process,proteasome-mediated ubiquitin-dependent pro…
9	MED8	3D4 / 1F3	Q96G25	1.37816	0.257872	0.24125	5	MED8_HUMAN	Mediator of RNA polymerase II transcription subunit 8	1	159.936	2.59936	3D4	1F3	nucleoplasm,mediator complex	RNA polymerase II transcription cofactor activity,protein binding	regulation of transcription from RNA polymerase II promoter,transcription initiation from RNA polymerase II promoter,protein ubiquitination
9	FAM49B	3D4 / 1F3	Q9NUQ9	0.863825	0.0227559	0.0466435	5	FA49B_HUMAN	Protein FAM49B	1	81.9857	1.81986	3D4	1F3	extracellular region,cilium,membrane,platelet alpha granule lumen,extracellular exosome	protein binding,MHC class Ib protein binding, via antigen binding groove	positive regulation of T cell mediated cytotoxicity,platelet degranulation,positive regulation of interferon-gamma production,positive regulation of T cell activation,positive regulation of memory T cell activation
9	SLC25A24	3D4 / 1F3	Q6NUK1	-0.254625	1.5689e-05	1.57883e-05	54	SCMC1_HUMAN	Calcium-binding mitochondrial carrier protein SCaMC-1	4	-16.1795	0.838205	3D4	1F3	mitochondrion,mitochondrial inner membrane,integral component of membrane	ATP transmembrane transporter activity,calcium ion binding,ADP transmembrane transporter activity	mitochondrial transport,regulation of cell death,ADP transport,ATP transport,cellular response to oxidative stress,transmembrane transport,cellular response to calcium ion
9	SMAD9;SMAD3;SMAD2	3D4 / 1F3	O15198;P84022;Q15796	0.216843	0.869603	0.483991	5	SMAD9_HUMAN;SMAD3_HUMAN;SMAD2_HUMAN	Mothers against decapentaplegic homolog 9;Mothers against decapentaplegic homolog 3;Mothers against decapentaplegic homolog 2	1	16.2187	1.16219	3D4	1F3	intracellular,nucleus,nucleoplasm,transcription factor complex,cytoplasm,cytosol,SMAD protein complex;nuclear chromatin,nucleus,nuclear inner membrane,nucleoplasm,transcription factor complex,cytoplasm,cytosol,plasma membrane,receptor complex,SMAD protein complex,SMAD2-SMAD3 protein complex;nuclear chromatin,nucleus,nucleoplasm,transcription factor complex,cytoplasm,cytosol,activin responsive fac…	DNA binding,transcription factor activity, sequence-specific DNA binding,protein binding,transforming growth factor beta receptor, pathway-specific cytoplasmic mediator activity,metal ion binding;RNA polymerase II core promoter proximal region sequence-specific DNA binding,transcription factor activity, RNA polymerase II core promoter sequence-specific,core promoter proximal region sequence-speci…	ureteric bud development,transcription, DNA-templated,protein phosphorylation,transforming growth factor beta receptor signaling pathway,BMP signaling pathway,midbrain development,hindbrain development,cartilage development,bone development,SMAD protein signal transduction,cellular response to organic cyclic compound,cellular response to BMP stimulus,positive regulation of transcription from RNA …
9	GEN1	3D4 / 1F3	Q17RS7	-0.206881	0.573065	0.157847	18	GEN_HUMAN	Flap endonuclease GEN homolog 1	1	-13.3592	0.866408	3D4	1F3	nucleoplasm,centrosome,extracellular exosome	DNA binding,endodeoxyribonuclease activity,crossover junction endodeoxyribonuclease activity,metal ion binding	double-strand break repair via homologous recombination,regulation of centrosome duplication,resolution of recombination intermediates,resolution of mitotic recombination intermediates,positive regulation of mitotic cell cycle spindle assembly checkpoint,nucleic acid phosphodiester bond hydrolysis
9	EPB41L5	3D4 / 1F3	Q9HCM4	-0.0468829	0.945346	0.506034	5	E41L5_HUMAN	Band 4.1-like protein 5	1	-3.19744	0.968026	3D4	1F3	nucleus,cytosol,cytoskeleton,plasma membrane,focal adhesion,ruffle membrane	structural constituent of cytoskeleton,cytoskeletal protein binding,protein domain specific binding	in utero embryonic development,epithelial to mesenchymal transition,neural plate morphogenesis,apical constriction,substrate-dependent cell migration, cell attachment to substrate,ectoderm development,endoderm development,mesoderm migration involved in gastrulation,unidimensional cell growth,posttranscriptional regulation of gene expression,positive regulation of epithelial cell migration,positiv…
10	RP2	3D4 / 1F3	O75695	4.37711	3.63558e-17	1.5501e-16	72	XRP2_HUMAN	Protein XRP2	6	1977.98	20.7798	3D4	1F3	nucleoplasm,cytoplasm,Golgi apparatus,centriole,plasma membrane,cilium,nuclear body,cytoplasmic vesicle,ciliary basal body,extracellular exosome,periciliary membrane compartment	GTPase activator activity,protein binding,GTP binding,unfolded protein binding	protein folding,post-Golgi vesicle-mediated transport,visual perception,protein transport,positive regulation of GTPase activity,post-chaperonin tubulin folding pathway
10	ADPGK	3D4 / 1F3	Q9BRR6	3.4606	0.000828993	0.0035553	5	ADPGK_HUMAN	ADP-dependent glucokinase	1	1000.89	11.0089	3D4	1F3	extracellular region,endoplasmic reticulum,endoplasmic reticulum membrane,membrane	ADP-specific glucokinase activity,metal ion binding	glucose metabolic process,canonical glycolysis
10	GPX8	3D4 / 1F3	Q8TED1	3.37254	7.5247e-12	1.87675e-11	54	GPX8_HUMAN	Probable glutathione peroxidase 8	3	935.708	10.3571	3D4	1F3	endoplasmic reticulum lumen,integral component of membrane	peroxidase activity,glutathione peroxidase activity	cellular response to oxidative stress,oxidation-reduction process,cellular oxidant detoxification
10	ISCA2	3D4 / 1F3	Q86U28	-2.46001	8.52619e-07	1.07344e-06	72	ISCA2_HUMAN	Iron-sulfur cluster assembly 2 homolog, mitochondrial	4	-81.8254	0.181746	3D4	1F3	mitochondrion,mitochondrial matrix	structural molecule activity,iron ion binding,protein binding,2 iron, 2 sulfur cluster binding,4 iron, 4 sulfur cluster binding	iron-sulfur cluster assembly,small molecule metabolic process,protein maturation,protein maturation by iron-sulfur cluster transfer
10	RRAS	3D4 / 1F3	P10301	1.91421	0.0217362	0.0453675	5	RRAS_HUMAN	Ras-related protein R-Ras	1	276.907	3.76907	3D4	1F3	intracellular,plasma membrane,focal adhesion,extracellular exosome	GTPase activity,protein binding,GTP binding,GDP binding,protein complex binding	leukocyte differentiation,Ras protein signal transduction,negative regulation of cell migration,positive regulation of angiogenesis,regulation of protein kinase B signaling,face morphogenesis,regulation of ERK1 and ERK2 cascade
10	ESRRA	3D4 / 1F3	P11474	1.84874	0.00993166	0.00499858	18	ERR1_HUMAN	Steroid hormone receptor ERR1	1	260.186	3.60186	3D4	1F3	fibrillar center,nucleus,nucleoplasm,microtubule cytoskeleton,intercellular bridge	RNA polymerase II core promoter proximal region sequence-specific DNA binding,transcriptional activator activity, RNA polymerase II core promoter proximal region sequence-specific binding,transcriptional repressor activity, RNA polymerase II core promoter proximal region sequence-specific binding,DNA binding,steroid hormone receptor activity,RNA polymerase II transcription factor activity, ligand…	negative regulation of transcription from RNA polymerase II promoter,regulation of transcription, DNA-templated,transcription initiation from RNA polymerase II promoter,mitochondrion organization,intracellular receptor signaling pathway,response to estradiol,regulation of cell proliferation,steroid hormone mediated signaling pathway,regulation of osteoblast differentiation,regulation of osteoclas…
10	SPR	3D4 / 1F3	P35270	-1.65438	0.0061495	0.00331256	18	SPRE_HUMAN	Sepiapterin reductase	1	-68.2326	0.317674	3D4	1F3	nucleoplasm,cytosol,extracellular exosome	aldo-keto reductase (NADP) activity,sepiapterin reductase activity,NADP binding	tetrahydrobiopterin biosynthetic process,nitric oxide biosynthetic process,regulation of nitric-oxide synthase activity,oxidation-reduction process
10	PRKCA	3D4 / 1F3	P17252	1.39956	0.00434364	0.013205	15	KPCA_HUMAN	Protein kinase C alpha type	3	163.822	2.63822	3D4	1F3	nucleoplasm,cytoplasm,mitochondrion,endoplasmic reticulum,cytosol,plasma membrane,mitochondrial membrane,alphav-beta3 integrin-PKCalpha complex,perinuclear region of cytoplasm,extracellular exosome	protein kinase activity,protein serine/threonine kinase activity,protein kinase C activity,calcium-dependent protein kinase C activity,integrin binding,protein binding,ATP binding,zinc ion binding,enzyme binding,histone kinase activity (H3-T6 specific)	angiogenesis,positive regulation of endothelial cell proliferation,desmosome assembly,protein phosphorylation,mitotic nuclear envelope disassembly,cell adhesion,axon guidance,positive regulation of endothelial cell migration,positive regulation of cardiac muscle hypertrophy,peptidyl-serine phosphorylation,platelet activation,positive regulation of cell migration,positive regulation of lipopolysac…
10	NMD3	3D4 / 1F3	Q96D46	1.3925	0.00995122	0.00500662	18	NMD3_HUMAN	60S ribosomal export protein NMD3	1	162.533	2.62533	3D4	1F3	nucleus,nucleoplasm,nucleolus,cytoplasm,membrane	RNA binding,protein binding, bridging,ribosomal large subunit binding	ribosomal large subunit export from nucleus,positive regulation of protein binding,positive regulation of RNA biosynthetic process,positive regulation of protein localization to nucleolus
10	PPT1	3D4 / 1F3	P50897	-1.03985	0.0731964	0.0275788	18	PPT1_HUMAN	Palmitoyl-protein thioesterase 1	1	-51.3621	0.486379	3D4	1F3	extracellular region,nucleus,lysosome,Golgi apparatus,cytosol,synaptic vesicle,membrane,axon,lysosomal lumen,membrane raft,extracellular exosome	protein binding,palmitoyl-(protein) hydrolase activity,palmitoyl-CoA hydrolase activity	protein depalmitoylation,receptor-mediated endocytosis,pinocytosis,lysosomal lumen acidification,chemical synaptic transmission,nervous system development,brain development,visual perception,protein transport,lipid catabolic process,sphingolipid catabolic process,protein catabolic process,negative regulation of cell growth,membrane raft organization,negative regulation of apoptotic process,negati…
10	SMAD2	3D4 / 1F3	Q15796	0.878868	5.30691e-05	4.82976e-05	36	SMAD2_HUMAN	Mothers against decapentaplegic homolog 2	2	83.8932	1.83893	3D4	1F3	nuclear chromatin,nucleus,nucleoplasm,transcription factor complex,cytoplasm,cytosol,activin responsive factor complex,protein complex,SMAD protein complex,SMAD2-SMAD3 protein complex	RNA polymerase II core promoter proximal region sequence-specific DNA binding,transcriptional activator activity, RNA polymerase II core promoter proximal region sequence-specific binding,chromatin binding,double-stranded DNA binding,transcription factor activity, sequence-specific DNA binding,transforming growth factor beta receptor binding,protein binding,transcription factor binding,phosphatas…	negative regulation of transcription from RNA polymerase II promoter,ureteric bud development,in utero embryonic development,endoderm formation,mesoderm formation,transcription from RNA polymerase II promoter,transforming growth factor beta receptor signaling pathway,common-partner SMAD protein phosphorylation,SMAD protein complex assembly,zygotic specification of dorsal/ventral axis,gastrulation…
10	SMAD3	3D4 / 1F3	P84022	0.863353	0.0119321	0.00584726	36	SMAD3_HUMAN	Mothers against decapentaplegic homolog 3	2	81.9261	1.81926	3D4	1F3	nuclear chromatin,nucleus,nuclear inner membrane,nucleoplasm,transcription factor complex,cytoplasm,cytosol,plasma membrane,receptor complex,SMAD protein complex,SMAD2-SMAD3 protein complex	RNA polymerase II core promoter proximal region sequence-specific DNA binding,transcription factor activity, RNA polymerase II core promoter sequence-specific,core promoter proximal region sequence-specific DNA binding,RNA polymerase II activating transcription factor binding,transcription factor activity, sequence-specific DNA binding,transforming growth factor beta receptor binding,protein bind…	negative regulation of transcription from RNA polymerase II promoter,ureteric bud development,response to hypoxia,in utero embryonic development,mesoderm formation,somitogenesis,liver development,heart looping,osteoblast development,immune system development,transcription, DNA-templated,regulation of transcription from RNA polymerase II promoter,activation of cysteine-type endopeptidase activity …
10	SAMM50	3D4 / 1F3	Q9Y512	0.73786	0.0525985	0.0208082	18	SAM50_HUMAN	Sorting and assembly machinery component 50 homolog	1	66.7701	1.6677	3D4	1F3	mitochondrial sorting and assembly machinery complex,mitochondrion,mitochondrial outer membrane,mitochondrial inner membrane,integral component of membrane,extracellular exosome	protein binding	mitochondrial respiratory chain complex assembly,cristae formation,protein import into mitochondrial outer membrane
10	FDX1	3D4 / 1F3	P10109	-0.713688	0.249241	0.236287	5	ADX_HUMAN	Adrenodoxin, mitochondrial	1	-39.0241	0.609759	3D4	1F3	mitochondrion,mitochondrial matrix	iron ion binding,electron carrier activity,2 iron, 2 sulfur cluster binding	C21-steroid hormone biosynthetic process,cholesterol metabolic process,sterol metabolic process,electron transport chain,hormone biosynthetic process,small molecule metabolic process,cellular response to cAMP,cellular response to forskolin
10	YEATS4	3D4 / 1F3	O95619	0.496814	0.00884913	0.0045181	36	YETS4_HUMAN	YEATS domain-containing protein 4	2	41.1094	1.41109	3D4	1F3	nucleoplasm,nuclear matrix,nuclear membrane,NuA4 histone acetyltransferase complex	DNA binding,transcription factor activity, sequence-specific DNA binding,structural constituent of cytoskeleton,protein binding,protein C-terminus binding	mitotic cell cycle,transcription, DNA-templated,cytoskeleton organization,regulation of growth,histone H4 acetylation,histone H2A acetylation,positive regulation of transcription, DNA-templated,positive regulation of transcription from RNA polymerase II promoter
10	S100A16	3D4 / 1F3	Q96FQ6	-0.438173	0.630857	0.402508	5	S10AG_HUMAN	Protein S100-A16	1	-26.1931	0.738069	3D4	1F3	extracellular space,nucleolus,cytosol,plasma membrane,extracellular exosome	RNA binding,calcium ion binding,protein binding,protein homodimerization activity	response to calcium ion
10	DHRS2	3D4 / 1F3	Q13268	-0.26297	0.460266	0.3371	10	DHRS2_HUMAN	Dehydrogenase/reductase SDR family member 2, mitochondrial	3	-16.663	0.83337	3D4	1F3	nucleus,nuclear envelope,cytoplasm,mitochondrion,mitochondrial matrix,extracellular exosome	carbonyl reductase (NADPH) activity,protein binding	C21-steroid hormone metabolic process,negative regulation of cell proliferation,response to toxic substance,cellular response to oxidative stress,myeloid dendritic cell differentiation,negative regulation of apoptotic process,oxidation-reduction process
10	COBL	3D4 / 1F3	O75128	-0.173644	0.0915509	0.033425	18	COBL_HUMAN	Protein cordon-bleu	1	-11.3399	0.886601	3D4	1F3	ruffle,plasma membrane,cell cortex,axon,dendrite,neuronal cell body,dendritic growth cone,axonal growth cone,perinuclear region of cytoplasm,actin filament,membrane	actin monomer binding	embryonic axis specification,somite specification,neural tube closure,liver development,actin filament polymerization,notochord development,floor plate development,digestive tract development,collateral sprouting in absence of injury,actin filament network formation,positive regulation of dendrite development,positive regulation of ruffle assembly
10	OCLN	3D4 / 1F3	Q16625	-0.0973711	0.0193514	0.00887348	54	OCLN_HUMAN	Occludin	3	-6.52653	0.934735	3D4	1F3	plasma membrane,cell-cell junction,bicellular tight junction,integral component of membrane,apical plasma membrane,apicolateral plasma membrane,lateral plasma membrane,cell junction,endocytic vesicle,cytoplasmic vesicle	protein binding,protein domain specific binding	protein complex assembly,cell-cell junction organization,response to interleukin-18,bicellular tight junction assembly,cellular response to tumor necrosis factor,regulation of bicellular tight junction assembly
10	MPP6	3D4 / 1F3	Q9NZW5	-0.0280932	3.98407e-05	3.70449e-05	144	MPP6_HUMAN	MAGUK p55 subfamily member 6	8	-1.92844	0.980716	3D4	1F3	plasma membrane,membrane,extracellular exosome	protein binding,PDZ domain binding	protein complex assembly
11	PALM	3D4 / 1F3	O75781	3.8567	0.00600256	0.00324169	18	PALM_HUMAN	Paralemmin-1	1	1348.72	14.4872	3D4	1F3	nucleus,plasma membrane,integral component of plasma membrane,postsynaptic density,basolateral plasma membrane,apicolateral plasma membrane,axon,cytoplasmic vesicle,filopodium membrane,dendritic spine membrane,intracellular membrane-bounded organelle	protein binding,D3 dopamine receptor binding	movement of cell or subcellular component,cytoskeleton organization,adenylate cyclase-inhibiting G-protein coupled receptor signaling pathway,negative regulation of adenylate cyclase activity,regulation of cell shape,positive regulation of filopodium assembly,synapse maturation,negative regulation of dopamine receptor signaling pathway,cellular response to electrical stimulus,protein localization…
11	TMSB15A;TMSB15B	3D4 / 1F3	P0CG34;P0CG35	2.24493	0.000116719	9.83222e-05	18	TB15A_HUMAN;TB15B_HUMAN	Thymosin beta-15A;Thymosin beta-15B	1	374.013	4.74013	3D4	1F3	cytoplasm,cytoskeleton;cellular_component,cytoplasm,cytoskeleton	actin monomer binding;molecular_function,actin monomer binding	actin filament organization;actin filament organization,positive regulation of cell migration
11	MED15	3D4 / 1F3	Q96RN5	1.89144	0.195805	0.203869	5	MED15_HUMAN	Mediator of RNA polymerase II transcription subunit 15	1	271.005	3.71005	3D4	1F3	nucleus,nucleoplasm,cytoplasm,membrane,mediator complex	RNA polymerase II transcription cofactor activity,protein binding	regulation of transcription from RNA polymerase II promoter,transcription initiation from RNA polymerase II promoter
11	RAP2A;RAP2C	3D4 / 1F3	P10114;Q9Y3L5	1.59493	0.153132	0.175338	5	RAP2A_HUMAN;RAP2C_HUMAN	Ras-related protein Rap-2a;Ras-related protein Rap-2c	1	202.081	3.02081	3D4	1F3	cytosol,plasma membrane,midbody,recycling endosome,recycling endosome membrane,extracellular exosome;cytoplasm,cytosol,plasma membrane,bicellular tight junction,cell-cell contact zone,recycling endosome membrane,extracellular exosome,tertiary granule membrane	magnesium ion binding,GTPase activity,protein binding,GTP binding,GDP binding;transcription coactivator activity,GTPase activity,GTP binding,GDP binding	positive regulation of protein phosphorylation,microvillus assembly,negative regulation of cell migration,actin cytoskeleton reorganization,positive regulation of protein autophosphorylation,Rap protein signal transduction,cellular protein localization,cellular response to drug,establishment of protein localization,regulation of JNK cascade,regulation of dendrite morphogenesis,protein localizatio…
11	BOLA1	3D4 / 1F3	Q9Y3E2	-1.46751	0.000100733	8.62651e-05	36	BOLA1_HUMAN	BolA-like protein 1	2	-63.8393	0.361607	3D4	1F3	mitochondrion	protein binding
11	STX5	3D4 / 1F3	Q13190	1.23059	0.000102882	8.79085e-05	18	STX5_HUMAN	Syntaxin-5	1	134.663	2.34663	3D4	1F3	Golgi membrane,endoplasmic reticulum membrane,Golgi apparatus,cytosol,ER to Golgi transport vesicle membrane,integral component of membrane,SNARE complex,vesicle,endoplasmic reticulum-Golgi intermediate compartment membrane	SNARE binding,SNAP receptor activity,protein binding,cadherin binding,protein N-terminus binding	intracellular protein transport,ER to Golgi vesicle-mediated transport,vesicle fusion,early endosome to Golgi transport,retrograde transport, endosome to Golgi,positive regulation of protein catabolic process,COPII vesicle coating,vesicle docking,vesicle fusion with Golgi apparatus,Golgi disassembly,regulation of Golgi organization
11	NDUFA2	3D4 / 1F3	O43678	-1.08941	1.67146e-08	2.75759e-08	54	NDUA2_HUMAN	NADH dehydrogenase [ubiquinone] 1 alpha subcomplex subunit 2	3	-53.0048	0.469952	3D4	1F3	mitochondrial inner membrane,mitochondrial respiratory chain complex I,mitochondrial membrane	NADH dehydrogenase (ubiquinone) activity	mitochondrial electron transport, NADH to ubiquinone,mitochondrial respiratory chain complex I assembly
11	PKP4	3D4 / 1F3	Q99569	1.03998	0.204707	0.208837	5	PKP4_HUMAN	Plakophilin-4	1	105.62	2.0562	3D4	1F3	spindle pole,cornified envelope,cytoplasm,cytoskeleton,plasma membrane,cell-cell junction,cytoplasmic side of plasma membrane,postsynaptic density,cell junction,desmosome,midbody,perinuclear region of cytoplasm,spindle midzone,mitotic spindle,cell-cell contact zone	protein binding	cell-cell junction assembly,cell-cell signaling,regulation of cell adhesion,keratinization,positive regulation of cytokinesis,positive regulation of GTPase activity,cornification,cell-cell adhesion
11	CISD2	3D4 / 1F3	Q8N5K1	-1.00782	0.00345436	0.00199997	72	CISD2_HUMAN	CDGSH iron-sulfur domain-containing protein 2	4	-50.2704	0.497296	3D4	1F3	mitochondrial outer membrane,endoplasmic reticulum,endoplasmic reticulum membrane,membrane,integral component of membrane,protein complex	RNA binding,protein binding,protein homodimerization activity,metal ion binding,2 iron, 2 sulfur cluster binding	mitophagy,multicellular organism aging,regulation of autophagy
11	PDK3	3D4 / 1F3	Q15120	0.692775	8.73452e-13	2.44183e-12	126	PDK3_HUMAN	[Pyruvate dehydrogenase (acetyl-transferring)] kinase isozyme 3, mitochondrial	7	61.6389	1.61639	3D4	1F3	nucleolus,mitochondrion,mitochondrial matrix	protein kinase activity,protein serine/threonine kinase activity,pyruvate dehydrogenase (acetyl-transferring) kinase activity,protein binding,ATP binding	glucose metabolic process,regulation of acetyl-CoA biosynthetic process from pyruvate,regulation of glucose metabolic process,peptidyl-serine phosphorylation,peroxisome proliferator activated receptor signaling pathway,cellular response to glucose stimulus,cellular response to fatty acid,hypoxia-inducible factor-1alpha signaling pathway,regulation of reactive oxygen species metabolic process
11	RBPJ	3D4 / 1F3	Q06330	0.582422	0.212372	0.0684932	18	SUH_HUMAN	Recombining binding protein suppressor of hairless	1	49.736	1.49736	3D4	1F3	MAML1-RBP-Jkappa- ICN1 complex,nucleus,nucleoplasm,transcription factor complex,nucleolus,cytoplasm,transcriptional repressor complex	recombinase activity,RNA polymerase II core promoter proximal region sequence-specific DNA binding,transcriptional activator activity, RNA polymerase II core promoter proximal region sequence-specific binding,RNA polymerase II repressing transcription factor binding,DNA binding,chromatin binding,transcription factor activity, sequence-specific DNA binding,protein binding,transcription factor bind…	negative regulation of transcription from RNA polymerase II promoter,angiogenesis,somitogenesis,epithelial to mesenchymal transition,blood vessel remodeling,inflammatory response to antigenic stimulus,secondary heart field specification,outflow tract morphogenesis,endocardium morphogenesis,epithelial to mesenchymal transition involved in endocardial cushion formation,cardiac left ventricle morpho…
11	SCPEP1	3D4 / 1F3	Q9HB40	-0.512931	0.573373	0.380664	5	RISC_HUMAN	Retinoid-inducible serine carboxypeptidase	1	-29.9203	0.700797	3D4	1F3	cytosol,extracellular exosome	serine-type carboxypeptidase activity	retinoic acid metabolic process,negative regulation of blood pressure,proteolysis involved in cellular protein catabolic process,Requires Ontology
11	PGP	3D4 / 1F3	A6NDG6	0.311036	0.190967	0.202009	5	PGP_HUMAN	Glycerol-3-phosphate phosphatase	1	24.0598	1.2406	3D4	1F3	cytosol	glycerol-1-phosphatase activity,magnesium ion binding,phosphoprotein phosphatase activity,protein tyrosine phosphatase activity,phosphoglycolate phosphatase activity,glycerol-3-phosphatase activity,nucleotide phosphatase activity, acting on free nucleotides	glycerol biosynthetic process,glycerophospholipid metabolic process,dephosphorylation,peptidyl-tyrosine dephosphorylation,negative regulation of gluconeogenesis
11	HDHD3	3D4 / 1F3	Q9BSH5	0.29255	0.000612223	0.000435622	90	HDHD3_HUMAN	Haloacid dehalogenase-like hydrolase domain-containing protein 3	5	22.4803	1.2248	3D4	1F3	mitochondrion	protein binding,hydrolase activity	metabolic process
12	MAPKAP1	3D4 / 1F3	Q9BPZ7	-3.64317	0.496798	0.351797	5	SIN1_HUMAN	Target of rapamycin complex 2 subunit MAPKAP1	1	-91.9962	0.080038	3D4	1F3	nucleoplasm,Golgi apparatus,cytosol,plasma membrane,cytoplasmic vesicle,TORC2 complex	protein binding,phosphatidylinositol-4,5-bisphosphate binding,phosphatidylinositol-3,4,5-trisphosphate binding,Ras GTPase binding,protein kinase binding,phosphatidylinositol-3,4-bisphosphate binding,phosphatidic acid binding,phosphatidylinositol-3,5-bisphosphate binding	substantia nigra development,establishment or maintenance of actin cytoskeleton polarity,stress-activated protein kinase signaling cascade,activation of protein kinase B activity,TORC2 signaling,negative regulation of Ras protein signal transduction
12	CLPTM1	3D4 / 1F3	O96005	2.34112	0.00133073	0.00512039	15	CLPT1_HUMAN	Cleft lip and palate transmembrane protein 1	3	406.694	5.06694	3D4	1F3	integral component of plasma membrane,external side of plasma membrane,membrane	protein binding	multicellular organism development,cell differentiation,regulation of T cell differentiation in thymus
12	MRFAP1	3D4 / 1F3	Q9Y605	2.12097	0.350965	0.287027	5	MOFA1_HUMAN	MORF4 family-associated protein 1	1	334.986	4.34986	3D4	1F3	nucleus,cytosol,perinuclear region of cytoplasm	protein binding
12	A2ML1	3D4 / 1F3	A8K2U0	-1.21998	0.144097	0.16916	15	A2ML1_HUMAN	Alpha-2-macroglobulin-like protein 1	3	-57.0712	0.429288	3D4	1F3	extracellular space,extracellular exosome	serine-type endopeptidase inhibitor activity,peptidase inhibitor activity	negative regulation of endopeptidase activity,regulation of endopeptidase activity
12	KNSTRN	3D4 / 1F3	Q9Y448	0.704743	0.552655	0.372138	5	SKAP_HUMAN	Small kinetochore-associated protein	1	62.9854	1.62985	3D4	1F3	kinetochore,condensed chromosome kinetochore,spindle pole,nucleus,cytosol,microtubule cytoskeleton,microtubule plus-end,mitotic spindle	protein binding	mitotic sister chromatid segregation,spindle organization,chromosome segregation,cell division,regulation of attachment of spindle microtubules to kinetochore
12	XRCC4	3D4 / 1F3	Q13426	0.695787	0.0299807	0.057757	10	XRCC4_HUMAN	DNA repair protein XRCC4	2	61.9768	1.61977	3D4	1F3	nucleus,nucleoplasm,cytosol,DNA-dependent protein kinase-DNA ligase 4 complex,DNA ligase IV complex,nonhomologous end joining complex,condensed chromosome	protein binding,protein C-terminus binding,identical protein binding,DNA binding,ligase activity	double-strand break repair,double-strand break repair via nonhomologous end joining,DNA recombination,response to X-ray,DNA ligation involved in DNA repair,positive regulation of ligase activity,cellular response to lithium ion,establishment of integrated proviral latency
12	CISD1	3D4 / 1F3	Q9NZ45	0.665834	0.115985	0.0409398	18	CISD1_HUMAN	CDGSH iron-sulfur domain-containing protein 1	1	58.6486	1.58649	3D4	1F3	mitochondrion,mitochondrial outer membrane,integral component of membrane,extracellular exosome	identical protein binding,metal ion binding,2 iron, 2 sulfur cluster binding	regulation of cellular respiration
12	PLEKHG3	3D4 / 1F3	A1L390	0.608698	0.264252	0.0825599	18	PKHG3_HUMAN	Pleckstrin homology domain-containing family G member 3	1	52.4882	1.52488	3D4	1F3		Rho guanyl-nucleotide exchange factor activity	regulation of Rho protein signal transduction,regulation of molecular function
12	C5orf24	3D4 / 1F3	Q7Z6I8	-0.387063	0.0442256	0.0179816	18	CE024_HUMAN	UPF0461 protein C5orf24	1	-23.5315	0.764685	3D4	1F3		protein binding
12	UFC1	3D4 / 1F3	Q9Y3C8	0.197355	0.727897	0.192079	36	UFC1_HUMAN	Ubiquitin-fold modifier-conjugating enzyme 1	2	14.6594	1.14659	3D4	1F3	cytoplasm,extracellular exosome	protein binding,UFM1 transferase activity	response to endoplasmic reticulum stress,protein ufmylation,protein K69-linked ufmylation
13	MTX1	3D4 / 1F3	Q13505	4.92024	1.18016e-05	0.000104013	10	MTX1_HUMAN	Metaxin-1	2	2927.89	30.2789	3D4	1F3	mitochondrial outer membrane,integral component of membrane		protein targeting to mitochondrion
13	NDUFV2	3D4 / 1F3	P19404	-2.52597	8.24568e-05	7.19376e-05	36	NDUV2_HUMAN	NADH dehydrogenase [ubiquinone] flavoprotein 2, mitochondrial	3	-82.6377	0.173623	3D4	1F3	mitochondrion,mitochondrial inner membrane,mitochondrial respiratory chain complex I,myelin sheath,plasma membrane respiratory chain complex I	protein binding,NADH dehydrogenase (ubiquinone) activity,electron carrier activity,metal ion binding,2 iron, 2 sulfur cluster binding	mitochondrial electron transport, NADH to ubiquinone,nervous system development,mitochondrial respiratory chain complex I assembly,cardiac muscle tissue development
13	CD44	3D4 / 1F3	P16070	2.38868	0.044692	0.0772362	10	CD44_HUMAN	CD44 antigen	2	423.678	5.23678	3D4	1F3	Golgi apparatus,cytosol,plasma membrane,integral component of plasma membrane,focal adhesion,cell surface,apical plasma membrane,secretory granule membrane,lamellipodium membrane,macrophage migration inhibitory factor receptor complex,cell projection,extracellular exosome	protein binding,collagen binding,hyaluronic acid binding,cytokine receptor activity	cell-matrix adhesion,extracellular matrix disassembly,extracellular matrix organization,hyaluronan catabolic process,positive regulation of peptidyl-serine phosphorylation,positive regulation of heterotypic cell-cell adhesion,negative regulation of apoptotic process,negative regulation of cysteine-type endopeptidase activity involved in apoptotic process,neutrophil degranulation,negative regulati…
13	OSBP	3D4 / 1F3	P22059	1.95354	0.0289703	0.0562239	5	OSBP1_HUMAN	Oxysterol-binding protein 1	1	287.324	3.87324	3D4	1F3	Golgi membrane,nucleus,nucleoplasm,nucleolus,cytoplasm,endoplasmic reticulum membrane,Golgi apparatus,cytosol,membrane,cell junction,perinuclear region of cytoplasm	protein binding,oxysterol binding,sterol transporter activity,protein domain specific binding,phosphatidylinositol-4-phosphate binding	bile acid biosynthetic process,sterol transport,positive regulation of growth of symbiont in host
13	ALG5	3D4 / 1F3	Q9Y673	-1.6753	8.69174e-08	1.28011e-07	54	ALG5_HUMAN	Dolichyl-phosphate beta-glucosyltransferase	3	-68.6899	0.313101	3D4	1F3	endoplasmic reticulum membrane,membrane,integral component of membrane	oligosaccharyl transferase activity,dolichyl-phosphate beta-glucosyltransferase activity	protein glycosylation,protein N-linked glycosylation,determination of left/right symmetry,protein N-linked glycosylation via asparagine
13	PHC2	3D4 / 1F3	Q8IXK0	-1.63424	0.000101137	8.65525e-05	36	PHC2_HUMAN	Polyhomeotic-like protein 2	2	-67.7861	0.322139	3D4	1F3	heterochromatin,nucleus,nucleoplasm,PcG protein complex,PRC1 complex	DNA binding,protein binding,zinc ion binding,identical protein binding	multicellular organism development,spermatogenesis
13	GBA	3D4 / 1F3	P04062	1.22987	7.39666e-05	6.51137e-05	18	GLCM_HUMAN	Lysosomal acid glucosylceramidase	1	134.547	2.34547	3D4	1F3	lysosomal membrane,lysosomal lumen,extracellular exosome	glucosylceramidase activity,receptor binding,protein binding	glucosylceramide catabolic process,glycosphingolipid metabolic process,cellular response to starvation,response to pH,regulation of macroautophagy,termination of signal transduction,regulation of cellular protein metabolic process,positive regulation of proteasomal ubiquitin-dependent protein catabolic process,negative regulation of protein homooligomerization,negative regulation of interleukin-6…
13	SENP1	3D4 / 1F3	Q9P0U3	1.20067	0.689703	0.424979	10	SENP1_HUMAN	Sentrin-specific protease 1	2	129.847	2.29847	3D4	1F3	nucleus,nucleoplasm,cytoplasm,focal adhesion,nuclear membrane	endopeptidase activity,protein binding,SUMO-specific endopeptidase activity,SUMO-specific isopeptidase activity	proteolysis,activation of cysteine-type endopeptidase activity involved in apoptotic process,regulation of definitive erythrocyte differentiation,protein sumoylation,protein desumoylation,negative regulation of proteasomal ubiquitin-dependent protein catabolic process,positive regulation of transcription from RNA polymerase II promoter,apoptotic signaling pathway
13	CTSZ	3D4 / 1F3	Q9UBR2	-1.09864	0.211299	0.213672	5	CATZ_HUMAN	Cathepsin Z	1	-53.3043	0.466957	3D4	1F3	Golgi membrane,extracellular region,extracellular space,lysosome,endoplasmic reticulum,endoplasmic reticulum lumen,plasma membrane,cell surface,ER to Golgi transport vesicle,growth cone,cytoplasmic vesicle,endoplasmic reticulum-Golgi intermediate compartment membrane,specific granule lumen,intracellular membrane-bounded organelle,extracellular exosome,cell cortex region,ficolin-1-rich granule lum…	carboxypeptidase activity,cysteine-type endopeptidase activity,protein binding,cysteine-type peptidase activity	angiotensin maturation,proteolysis,ER to Golgi vesicle-mediated transport,negative regulation of plasminogen activation,negative regulation of neuron projection development,negative regulation of protein binding,neutrophil degranulation,positive regulation of neuron apoptotic process,COPII vesicle coating,proteolysis involved in cellular protein catabolic process,epithelial tube branching involve…
13	TRABD	3D4 / 1F3	Q9H4I3	-1.02524	0.0478267	0.0192032	18	TRABD_HUMAN	TraB domain-containing protein	1	-50.8671	0.491329	3D4	1F3
13	TOLLIP	3D4 / 1F3	Q9H0E2	0.998259	0.00204455	0.00126931	18	TOLIP_HUMAN	Toll-interacting protein	1	99.7588	1.99759	3D4	1F3	extracellular region,cytoplasm,cytosol,nuclear body,azurophil granule lumen,specific granule lumen,interleukin-18 receptor complex,interleukin-1 receptor complex,perinuclear region of cytoplasm,extracellular exosome	signal transducer activity,interleukin-1, Type I receptor binding,protein binding,kinase binding,ubiquitin conjugating enzyme binding,ubiquitin protein ligase binding,SUMO binding,Toll-like receptor binding,ubiquitin binding	ubiquitin-dependent protein catabolic process,autophagy,inflammatory response,signal transduction,cell-cell signaling,phosphorylation,epithelial cell differentiation,positive regulation of protein sumoylation,intracellular signal transduction,protein localization to endosome,neutrophil degranulation,innate immune response,leukocyte activation
13	MACROD1	3D4 / 1F3	Q9BQ69	-0.815343	2.21394e-05	2.15795e-05	36	MACD1_HUMAN	ADP-ribose glycohydrolase MACROD1	2	-43.1727	0.568273	3D4	1F3	nucleus,nucleoplasm,mitochondrion	protein binding,hydrolase activity, acting on glycosyl bonds,deacetylase activity	cellular response to DNA damage stimulus,purine nucleoside metabolic process,protein de-ADP-ribosylation
13	CST6	3D4 / 1F3	Q15828	-0.770638	0.1178	0.148642	5	CYTM_HUMAN	Cystatin-M	1	-41.3842	0.586158	3D4	1F3	cornified envelope,extracellular space,extracellular exosome	protease binding,cysteine-type endopeptidase inhibitor activity	epidermis development,anatomical structure morphogenesis,negative regulation of cysteine-type endopeptidase activity
13	DNAJC21	3D4 / 1F3	Q5F1R6	-0.727856	0.196381	0.204174	5	DJC21_HUMAN	DnaJ homolog subfamily C member 21	1	-39.6199	0.603801	3D4	1F3	nucleolus,ribosome	RNA binding,protein binding,zinc ion binding	protein folding
13	PPP1R8	3D4 / 1F3	Q12972	0.547653	0.566372	0.377931	5	PP1R8_HUMAN	Nuclear inhibitor of protein phosphatase 1	1	46.1706	1.46171	3D4	1F3	nucleus,nucleoplasm,spliceosomal complex,cytoplasm,nuclear speck	DNA binding,RNA binding,mRNA binding,endonuclease activity,protein serine/threonine phosphatase inhibitor activity,protein binding,ribonuclease E activity	transcription, DNA-templated,regulation of transcription, DNA-templated,mRNA processing,RNA catabolic process,cell proliferation,RNA splicing,negative regulation of phosphoprotein phosphatase activity,negative regulation of protein dephosphorylation,RNA phosphodiester bond hydrolysis
13	CEP131	3D4 / 1F3	Q9UPN4	-0.424275	0.756472	0.19799	18	CP131_HUMAN	Centrosomal protein of 131 kDa	1	-25.4787	0.745213	3D4	1F3	acrosomal vesicle,centrosome,microtubule organizing center,cytosol,microtubule cytoskeleton,centriolar satellite,ciliary transition zone,intracellular membrane-bounded organelle,intercellular bridge	molecular_function,protein binding,protein complex binding,protein homodimerization activity	G2/M transition of mitotic cell cycle,multicellular organism development,spermatogenesis,positive regulation of cell proliferation,regulation of G2/M transition of mitotic cell cycle,regulation of centrosome duplication,cell differentiation,intraciliary transport involved in cilium morphogenesis,protein localization to centrosome,positive regulation of intracellular protein transport,ciliary basa…
13	NDUFAF7	3D4 / 1F3	Q7L592	-0.345371	0.0124898	0.00608542	18	NDUF7_HUMAN	Protein arginine methyltransferase NDUFAF7, mitochondrial	1	-21.2895	0.787105	3D4	1F3	extracellular space,mitochondrion,mitochondrial matrix	protein binding,methyltransferase activity,enzyme binding,protein-arginine omega-N symmetric methyltransferase activity	peptidyl-arginine methylation, to symmetrical-dimethyl arginine,mitochondrial respiratory chain complex I assembly,ATP metabolic process
13	TRUB1	3D4 / 1F3	Q8WWH5	0.28696	0.439658	0.328774	5	TRUB1_HUMAN	Probable tRNA pseudouridine synthase 1	1	22.0067	1.22007	3D4	1F3	mitochondrion	RNA binding,pseudouridine synthase activity	tRNA modification,mRNA pseudouridine synthesis
13	STXBP3	3D4 / 1F3	O00186	-0.0230397	2.58063e-06	3.00509e-06	90	STXB3_HUMAN	Syntaxin-binding protein 3	5	-1.58431	0.984157	3D4	1F3	cytosol,plasma membrane,basolateral plasma membrane,apical plasma membrane,platelet alpha granule,specific granule,phagocytic vesicle,extracellular exosome,tertiary granule	protein binding,syntaxin-1 binding,syntaxin binding	vesicle docking involved in exocytosis,brain development,glucose transport,protein to membrane docking,insulin secretion,response to insulin,neutrophil degranulation,negative regulation of calcium ion-dependent exocytosis,protein heterooligomerization,platelet aggregation,cellular response to interferon-gamma
14	RAB9B	3D4 / 1F3	Q9NP90	3.55278	0.00259502	0.00885072	10	RAB9B_HUMAN	Ras-related protein Rab-9B	2	1073.53	11.7353	3D4	1F3	cytosol,plasma membrane,secretory granule membrane,phagocytic vesicle membrane,phagocytic vesicle	GTPase activity,protein binding,GTP binding,GDP binding,identical protein binding	protein transport,retrograde transport, endosome to Golgi,neutrophil degranulation
14	IKBIP	3D4 / 1F3	Q70UQ0	3.34212	0.000290866	0.00149692	20	IKIP_HUMAN	Inhibitor of nuclear factor kappa-B kinase-interacting protein	4	914.095	10.141	3D4	1F3	endoplasmic reticulum,endoplasmic reticulum membrane,membrane,integral component of membrane	protein binding	response to X-ray
14	UBE3A	3D4 / 1F3	Q05086	2.58213	0.00168998	0.00623625	15	UBE3A_HUMAN	Ubiquitin-protein ligase E3A	3	498.822	5.98822	3D4	1F3	proteasome complex,nucleus,cytoplasm,cytosol	transcription coactivator activity,ubiquitin-protein transferase activity,protein binding,metal ion binding,ubiquitin protein ligase activity	ovarian follicle development,proteolysis,ubiquitin-dependent protein catabolic process,brain development,positive regulation of phosphatidylinositol 3-kinase signaling,viral process,androgen receptor signaling pathway,positive regulation of protein ubiquitination,response to progesterone,sperm entry,regulation of circadian rhythm,positive regulation of transcription from RNA polymerase II promote…
14	TK1	3D4 / 1F3	P04183	1.70781	0.000445148	0.000328248	18	KITH_HUMAN	Thymidine kinase, cytosolic	2	226.664	3.26664	3D4	1F3	cytosol	thymidine kinase activity,protein binding,ATP binding,zinc ion binding,nucleoside kinase activity,identical protein binding	nucleobase-containing compound metabolic process,DNA metabolic process,deoxyribonucleoside monophosphate biosynthetic process,nucleotide biosynthetic process,phosphorylation,pyrimidine nucleoside salvage,thymidine metabolic process,protein homotetramerization,DNA biosynthetic process
14	TADA2B	3D4 / 1F3	Q86TJ2	1.68785	0.0525475	0.0207988	18	TAD2B_HUMAN	Transcriptional adapter 2-beta	1	222.176	3.22176	3D4	1F3	nucleoplasm,STAGA complex,SAGA-type complex	DNA binding,chromatin binding,transcription factor activity, sequence-specific DNA binding,transcription coactivator activity,zinc ion binding,thiol-dependent ubiquitinyl hydrolase activity,histone acetyltransferase activity	chromatin remodeling,transcription, DNA-templated,regulation of transcription from RNA polymerase II promoter,histone acetylation,protein deubiquitination,positive regulation of histone acetylation
14	FGF2	3D4 / 1F3	P09038	-1.60995	0.0321972	0.0137049	18	FGF2_HUMAN	Fibroblast growth factor 2	2	-67.239	0.32761	3D4	1F3	extracellular region,extracellular space,nucleus	protein tyrosine kinase activity,Ras guanyl-nucleotide exchange factor activity,fibroblast growth factor receptor binding,cytokine activity,protein binding,growth factor activity,heparin binding,1-phosphatidylinositol-3-kinase activity,ligand-dependent nuclear receptor transcription coactivator activity,chemoattractant activity,phosphatidylinositol-4,5-bisphosphate 3-kinase activity,Requires Onto…	MAPK cascade,activation of MAPK activity,branching involved in ureteric bud morphogenesis,positive regulation of endothelial cell proliferation,cell migration involved in sprouting angiogenesis,phosphatidylinositol biosynthetic process,chemotaxis,signal transduction,Ras protein signal transduction,nervous system development,positive regulation of cell proliferation,fibroblast growth factor recept…
14	IGLC7;IGLL5;IGLC6;IGLC1;;IGLC2;IGLC3	3D4 / 1F3	A0M8Q6;B9A064;P0CF74;P0CG04;P0DOX8;P0DOY2;P0DOY3	-1.56958	0.161786	0.181657	5	IGLC7_HUMAN;IGLL5_HUMAN;IGLC6_HUMAN;IGLC1_HUMAN;IGL1_HUMAN;IGLC2_HUMAN;IGLC3_HUMAN	Immunoglobulin lambda constant 7;Immunoglobulin lambda-like polypeptide 5;Immunoglobulin lambda constant 6;Immunoglobulin lambda constant 1;Immunoglobulin lambda-1 light chain;Immunoglobulin lambda constant 2;Immunoglobulin lambda constant 3	1	-66.3094	0.336906	3D4	1F3	extracellular region,plasma membrane,external side of plasma membrane,immunoglobulin complex, circulating,blood microparticle;external side of plasma membrane,immunoglobulin complex, circulating,extracellular exosome,blood microparticle;extracellular region,extracellular space,plasma membrane,external side of plasma membrane,immunoglobulin complex, circulating,blood microparticle;extracellular re…	antigen binding,serine-type endopeptidase activity,immunoglobulin receptor binding;antigen binding,immunoglobulin receptor binding;antigen binding,serine-type endopeptidase activity,immunoglobulin receptor binding;antigen binding,serine-type endopeptidase activity,immunoglobulin receptor binding;;antigen binding;antigen binding	proteolysis,receptor-mediated endocytosis,phagocytosis, recognition,phagocytosis, engulfment,complement activation,complement activation, classical pathway,regulation of complement activation,Fc-epsilon receptor signaling pathway,Fc-gamma receptor signaling pathway involved in phagocytosis,defense response to bacterium,innate immune response,regulation of immune response,B cell receptor signaling…
14	MPP1	3D4 / 1F3	Q00013	-1.54748	2.03884e-05	2.00315e-05	54	EM55_HUMAN	55 kDa erythrocyte membrane protein	3	-65.7894	0.342106	3D4	1F3	intracellular,cytosol,integral component of plasma membrane,membrane,nuclear speck,cortical cytoskeleton,stereocilium	guanylate kinase activity,protein binding	signal transduction,GMP metabolic process,GDP metabolic process,regulation of neutrophil chemotaxis
14	CTSA	3D4 / 1F3	P10619	-1.4783	3.13496e-06	3.59573e-06	54	PPGB_HUMAN	Lysosomal protective protein	3	-64.1089	0.358911	3D4	1F3	extracellular region,nucleoplasm,lysosome,endoplasmic reticulum,membrane,azurophil granule lumen,lysosomal lumen,intracellular membrane-bounded organelle,extracellular exosome,lumenal side of lysosomal membrane	carboxypeptidase activity,serine-type carboxypeptidase activity,exo-alpha-sialidase activity,enzyme activator activity	proteolysis,glycosphingolipid metabolic process,intracellular protein transport,regulation of protein stability,positive regulation of catalytic activity,neutrophil degranulation,proteolysis involved in cellular protein catabolic process,regulation of chaperone-mediated autophagy,negative regulation of chaperone-mediated autophagy
14	FASTKD5	3D4 / 1F3	Q7L8L6	1.12333	0.127195	0.0442699	18	FAKD5_HUMAN	FAST kinase domain-containing protein 5, mitochondrial	1	117.849	2.17849	3D4	1F3	mitochondrion,ribonucleoprotein granule,mitochondrial nucleoid	RNA binding,protein kinase activity,protein binding,rRNA binding	mitochondrial RNA processing,mRNA processing,protein phosphorylation,cellular respiration
14	GOLGA4	3D4 / 1F3	Q13439	0.982006	0.011173	0.00552426	18	GOGA4_HUMAN	Golgin subfamily A member 4	4	97.521	1.97521	3D4	1F3	Golgi membrane,cytoplasm,Golgi apparatus,trans-Golgi network,cytosol,intracellular membrane-bounded organelle,extracellular exosome	protein binding,GTPase binding	vesicle-mediated transport,Golgi to plasma membrane protein transport,positive regulation of axon extension
14	B2M	3D4 / 1F3	P61769	0.902077	0.000475165	0.000347828	36	B2MG_HUMAN	Beta-2-microglobulin	2	86.8755	1.86875	3D4	1F3	Golgi membrane,extracellular region,extracellular space,endoplasmic reticulum lumen,Golgi apparatus,cytosol,plasma membrane,focal adhesion,external side of plasma membrane,ER to Golgi transport vesicle membrane,membrane,phagocytic vesicle membrane,early endosome membrane,early endosome lumen,specific granule lumen,MHC class I protein complex,recycling endosome membrane,extracellular exosome,terti…	protein binding,identical protein binding	retina homeostasis,positive regulation of T cell mediated cytotoxicity,response to molecule of bacterial origin,antigen processing and presentation of peptide antigen via MHC class I,antigen processing and presentation of exogenous peptide antigen via MHC class I, TAP-dependent,antigen processing and presentation of exogenous peptide antigen via MHC class I, TAP-independent,antigen processing and…
14	RHOG	3D4 / 1F3	P84095	-0.708681	0.000106479	9.06564e-05	54	RHOG_HUMAN	Rho-related GTP-binding protein RhoG	3	-38.8121	0.611879	3D4	1F3	endoplasmic reticulum membrane,cytosol,plasma membrane,focal adhesion,secretory granule membrane,extracellular exosome	GTPase activity,protein binding,GTP binding	G-protein coupled receptor signaling pathway,Rho protein signal transduction,positive regulation of cell proliferation,Rac protein signal transduction,actin cytoskeleton organization,platelet activation,neutrophil degranulation,positive regulation of transcription, DNA-templated,regulation of small GTPase mediated signal transduction,cell chemotaxis,activation of GTPase activity,regulation of ruf…
14	TWISTNB	3D4 / 1F3	Q3B726	-0.695347	0.00956478	0.0238505	15	RPA43_HUMAN	DNA-directed RNA polymerase I subunit RPA43	3	-38.2439	0.617561	3D4	1F3	nucleoplasm,DNA-directed RNA polymerase I complex	RNA polymerase I activity	transcription initiation from RNA polymerase I promoter,transcription elongation from RNA polymerase I promoter,termination of RNA polymerase I transcription,positive regulation of gene expression, epigenetic,cellular response to leukemia inhibitory factor
14	UBN1	3D4 / 1F3	Q9NPG3	-0.675961	0.115467	0.0407871	18	UBN1_HUMAN	Ubinuclein-1	1	-37.4085	0.625915	3D4	1F3	nucleus,nucleoplasm,bicellular tight junction,nuclear body,PML body	DNA binding,transcription factor activity, sequence-specific DNA binding,protein binding	DNA replication-independent nucleosome assembly,regulation of transcription from RNA polymerase II promoter,viral process,chromatin modification
14	INTS13	3D4 / 1F3	Q9NVM9	0.575772	0.184381	0.198095	5	INT13_HUMAN	Integrator complex subunit 13	1	49.0475	1.49048	3D4	1F3	nucleus,nucleoplasm,cytoplasm	protein binding	mitotic spindle organization,regulation of mitotic cell cycle,flagellated sperm motility,snRNA transcription from RNA polymerase II promoter,cell division,centrosome localization,regulation of fertilization,protein localization to nuclear envelope
14	RAP2B	3D4 / 1F3	P61225	0.540361	0.0786283	0.0293357	36	RAP2B_HUMAN	Ras-related protein Rap-2b	2	45.4337	1.45434	3D4	1F3	cytosol,plasma membrane,bicellular tight junction,membrane,specific granule membrane,cell-cell contact zone,membrane raft,recycling endosome membrane,extracellular exosome,tertiary granule membrane	GTPase activity,protein binding,GTP binding,GDP binding,protein domain specific binding	signal transduction,platelet activation,negative regulation of cell migration,positive regulation of protein autophosphorylation,Rap protein signal transduction,neutrophil degranulation,regulation of protein tyrosine kinase activity,platelet aggregation,microvillus assembly,establishment of endothelial intestinal barrier
14	ECM1	3D4 / 1F3	Q16610	-0.47093	0.240546	0.232324	10	ECM1_HUMAN	Extracellular matrix protein 1	2	-27.8501	0.721499	3D4	1F3	extracellular region,proteinaceous extracellular matrix,extracellular matrix,platelet dense granule lumen,extracellular exosome	protease binding,signal transducer activity,interleukin-2 receptor binding,protein binding,protein C-terminus binding,enzyme binding,laminin binding	ossification,angiogenesis,positive regulation of endothelial cell proliferation,negative regulation of cytokine-mediated signaling pathway,platelet degranulation,regulation of type 2 immune response,regulation of transcription from RNA polymerase II promoter,inflammatory response,signal transduction,negative regulation of peptidase activity,negative regulation of bone mineralization,biomineral ti…
14	DNAJB12	3D4 / 1F3	Q9NXW2	-0.0781599	0.702627	0.428747	5	DJB12_HUMAN	DnaJ homolog subfamily B member 12	1	-5.27349	0.947265	3D4	1F3	endoplasmic reticulum,membrane,integral component of endoplasmic reticulum membrane,nuclear membrane	Hsp70 protein binding	ERAD pathway,cellular protein complex assembly,chaperone mediated protein folding requiring cofactor,cellular response to misfolded protein
14	PPFIA1	3D4 / 1F3	Q13136	-0.0352769	0.100989	0.0362875	36	LIPA1_HUMAN	Liprin-alpha-1	2	-2.41555	0.975844	3D4	1F3	cytoplasm,cytosol,focal adhesion,presynaptic active zone	signal transducer activity,protein binding	cell-matrix adhesion,signal transduction,neurotransmitter secretion,glutamate secretion,negative regulation of stress fiber assembly,negative regulation of protein localization to plasma membrane
15	MZT2B	3D4 / 1F3	Q6NZ67	2.2758	0.00182981	0.00115317	18	MZT2B_HUMAN	Mitotic-spindle organizing protein 2B	1	384.265	4.84265	3D4	1F3	nucleoplasm,centrosome,spindle,cytosol,gamma-tubulin ring complex	protein binding
15	LAMTOR5	3D4 / 1F3	O43504	2.1906	0.00235227	0.00143116	18	LTOR5_HUMAN	Ragulator complex protein LAMTOR5	1	356.497	4.56497	3D4	1F3	lysosome,lysosomal membrane,cytosol,Ragulator complex	protein binding,guanyl-nucleotide exchange factor activity,protein complex scaffold	cell cycle arrest,regulation of cell size,response to virus,regulation of macroautophagy,viral genome replication,positive regulation of TOR signaling,negative regulation of apoptotic process,negative regulation of cysteine-type endopeptidase activity involved in apoptotic process,protein localization to lysosome,cellular response to amino acid stimulus
15	ASAH1	3D4 / 1F3	Q13510	2.00363	0.00487359	0.0027055	18	ASAH1_HUMAN	Acid ceramidase	1	301.007	4.01007	3D4	1F3	extracellular region,extracellular space,lysosomal lumen,extracellular exosome,tertiary granule lumen,ficolin-1-rich granule lumen	catalytic activity,ceramidase activity	ceramide metabolic process,glycosphingolipid metabolic process,neutrophil degranulation
15	FAM162A	3D4 / 1F3	Q96A26	1.81043	0.0785282	0.113272	10	F162A_HUMAN	Protein FAM162A	2	250.746	3.50746	3D4	1F3	mitochondrion,cytosol,integral component of membrane,extracellular exosome	protein binding	activation of cysteine-type endopeptidase activity involved in apoptotic process,positive regulation of apoptotic process,neuron apoptotic process,cellular response to hypoxia,positive regulation of release of cytochrome c from mitochondria
15	DSC3	3D4 / 1F3	Q14574	1.25557	0.542156	0.368799	5	DSC3_HUMAN	Desmocollin-3	1	138.761	2.38761	3D4	1F3	cornified envelope,plasma membrane,cell-cell junction,membrane,integral component of membrane,cell junction,desmosome	calcium ion binding	cell adhesion,homophilic cell adhesion via plasma membrane adhesion molecules,keratinization,cornification
15	FECH	3D4 / 1F3	P22830	-1.19322	8.41351e-13	2.36247e-12	54	HEMH_HUMAN	Ferrochelatase, mitochondrial	3	-56.2673	0.437327	3D4	1F3	mitochondrion,mitochondrial inner membrane,mitochondrial matrix	ferrochelatase activity,protein binding,ferrous iron binding,2 iron, 2 sulfur cluster binding	generation of precursor metabolites and energy,heme biosynthetic process,response to light stimulus,response to lead ion,response to insecticide,response to ethanol,protoporphyrinogen IX metabolic process,response to arsenic-containing substance,response to methylmercury,response to platinum ion,cellular response to dexamethasone stimulus
15	ZHX2	3D4 / 1F3	Q9Y6X8	-1.0236	0.114981	0.0406456	36	ZHX2_HUMAN	Zinc fingers and homeoboxes protein 2	3	-50.8111	0.491889	3D4	1F3	nucleus,nucleoplasm,cytosol,plasma membrane	DNA binding,transcription factor activity, sequence-specific DNA binding,transcription corepressor activity,protein binding,identical protein binding,protein homodimerization activity,metal ion binding,protein heterodimerization activity	negative regulation of transcription from RNA polymerase II promoter,transcription, DNA-templated,mRNA catabolic process,somatic stem cell population maintenance,negative regulation of neuron differentiation,negative regulation of transcription, DNA-templated
15	SLBP	3D4 / 1F3	Q14493	0.969221	0.0250731	0.0110675	18	SLBP_HUMAN	Histone RNA hairpin-binding protein	1	95.7784	1.95778	3D4	1F3	nucleus,nucleoplasm,nucleolus,cytoplasm,cytosol,intracellular ribonucleoprotein complex,histone pre-mRNA 3'end processing complex	RNA binding,mRNA binding,protein binding,histone pre-mRNA stem-loop binding,histone pre-mRNA DCP binding	termination of RNA polymerase II transcription,mRNA 3'-end processing by stem-loop binding and cleavage,mRNA export from nucleus,histone mRNA metabolic process,nuclear DNA replication,cell cycle phase transition,mRNA transport
15	C18orf25	3D4 / 1F3	Q96B23	0.879144	0.000121275	0.000101599	18	CR025_HUMAN	Uncharacterized protein C18orf25	1	83.9284	1.83928	3D4	1F3		ubiquitin protein ligase activity	protein polyubiquitination,protein ubiquitination involved in ubiquitin-dependent protein catabolic process,proteasome-mediated ubiquitin-dependent protein catabolic process
15	LYPLAL1	3D4 / 1F3	Q5VWZ2	-0.866346	0.391056	0.307084	5	LYPL1_HUMAN	Lysophospholipase-like protein 1	1	-45.1465	0.548535	3D4	1F3	cytoplasm,cytosol,extracellular exosome	lysophospholipase activity,palmitoyl-(protein) hydrolase activity,carboxylic ester hydrolase activity	protein depalmitoylation,biological_process
15	NUP58	3D4 / 1F3	Q9BVL2	-0.853057	0.0188829	0.00869206	36	NUP58_HUMAN	Nucleoporin p58/p45	2	-44.639	0.55361	3D4	1F3	nuclear envelope,nuclear pore,nuclear membrane,host cell	nucleocytoplasmic transporter activity,protein binding,nuclear localization sequence binding,structural constituent of nuclear pore	regulation of glycolytic process,mRNA export from nucleus,tRNA export from nucleus,protein import into nucleus,mitotic nuclear envelope disassembly,viral process,protein sumoylation,viral transcription,regulation of protein import into nucleus,protein homooligomerization,protein heterotetramerization,regulation of gene silencing by miRNA,protein heterotrimerization,intracellular transport of viru…
15	FNDC3A	3D4 / 1F3	Q9Y2H6	0.517158	0.281535	0.0870333	18	FND3A_HUMAN	Fibronectin type-III domain-containing protein 3A	1	43.1133	1.43113	3D4	1F3	Golgi membrane,acrosomal vesicle,Golgi apparatus,cytosol,vesicle membrane,membrane,integral component of membrane	RNA binding	spermatid development,fertilization,Sertoli cell development,cell-cell adhesion
15	CTSC	3D4 / 1F3	P53634	0.357527	0.486806	0.137774	18	CATC_HUMAN	Dipeptidyl peptidase 1	1	28.1228	1.28123	3D4	1F3	Golgi membrane,extracellular region,extracellular space,nucleoplasm,lysosome,endoplasmic reticulum lumen,centrosome,membrane,ER to Golgi transport vesicle,endoplasmic reticulum-Golgi intermediate compartment membrane,azurophil granule lumen,intracellular membrane-bounded organelle,extracellular exosome	cysteine-type endopeptidase activity,serine-type endopeptidase activity,protein binding,cysteine-type peptidase activity,peptidase activator activity involved in apoptotic process,phosphatase binding,chloride ion binding,identical protein binding,protein self-association,chaperone binding	T cell mediated cytotoxicity,proteolysis,ER to Golgi vesicle-mediated transport,apoptotic process,immune response,aging,response to organic substance,neutrophil degranulation,COPII vesicle coating,proteolysis involved in cellular protein catabolic process,positive regulation of proteolysis involved in cellular protein catabolic process,positive regulation of apoptotic signaling pathway
15	SGPL1	3D4 / 1F3	O95470	-0.262124	0.793746	0.459445	10	SGPL1_HUMAN	Sphingosine-1-phosphate lyase 1	2	-16.614	0.83386	3D4	1F3	endoplasmic reticulum,endoplasmic reticulum membrane,integral component of endoplasmic reticulum membrane	protein binding,sphinganine-1-phosphate aldolase activity,carboxy-lyase activity,pyridoxal phosphate binding	luteinization,vasculogenesis,kidney development,fatty acid metabolic process,ceramide metabolic process,spermatogenesis,androgen metabolic process,estrogen metabolic process,post-embryonic development,fibroblast migration,hemopoiesis,sphingolipid biosynthetic process,sphingolipid catabolic process,Leydig cell differentiation,regulation of multicellular organism growth,platelet-derived growth fact…
15	KIF20A	3D4 / 1F3	O95235	0.161815	0.518983	0.145314	18	KI20A_HUMAN	Kinesin-like protein KIF20A	3	11.8693	1.11869	3D4	1F3	nucleoplasm,Golgi apparatus,spindle,kinesin complex,microtubule,midbody,cleavage furrow,intercellular bridge	microtubule motor activity,transporter activity,protein binding,ATP binding,microtubule binding,ATPase activity,protein kinase binding	mitotic cytokinesis,cytokinesis,cell separation after cytokinesis,microtubule bundle formation,microtubule-based movement,protein transport,vesicle-mediated transport
16	LAMTOR1	3D4 / 1F3	Q6IAA8	2.33019	0.00132931	0.0008692	18	LTOR1_HUMAN	Ragulator complex protein LAMTOR1	2	402.87	5.0287	3D4	1F3	lysosome,lysosomal membrane,plasma membrane,late endosome membrane,azurophil granule membrane,specific granule membrane,membrane raft,extracellular exosome,Ragulator complex,ficolin-1-rich granule membrane	protein binding,GTPase binding,guanyl-nucleotide exchange factor activity,protein complex scaffold	regulation of cell growth,regulation of receptor recycling,endosome organization,lysosome organization,cell cycle arrest,regulation of cholesterol esterification,regulation of cholesterol efflux,regulation of macroautophagy,positive regulation of TOR signaling,lysosome localization,endosome localization,cellular protein localization,cholesterol homeostasis,neutrophil degranulation,positive regula…
16	PSMF1	3D4 / 1F3	Q92530	2.03451	0.00018721	0.000150875	36	PSMF1_HUMAN	Proteasome inhibitor PI31 subunit	2	309.684	4.09684	3D4	1F3	nucleoplasm,endoplasmic reticulum,cytosol,proteasome core complex,membrane,perinuclear region of cytoplasm	endopeptidase inhibitor activity,protein binding,protein homodimerization activity,protein heterodimerization activity,proteasome binding	MAPK cascade,protein polyubiquitination,stimulatory C-type lectin receptor signaling pathway,antigen processing and presentation of exogenous peptide antigen via MHC class I, TAP-dependent,ubiquitin-dependent protein catabolic process,regulation of cellular amino acid metabolic process,negative regulation of endopeptidase activity,negative regulation of G2/M transition of mitotic cell cycle,prote…
16	GHDC	3D4 / 1F3	Q8N2G8	1.60154	0.0964424	0.130247	5	GHDC_HUMAN	GH3 domain-containing protein	1	203.466	3.03466	3D4	1F3	extracellular region,nuclear envelope,endoplasmic reticulum,membrane,secretory granule lumen,specific granule lumen	molecular_function	biological_process,neutrophil degranulation
16	SENP2	3D4 / 1F3	Q9HC62	0.792442	0.0386408	0.016031	18	SENP2_HUMAN	Sentrin-specific protease 2	1	73.2003	1.732	3D4	1F3	nuclear pore,nucleoplasm,cytosol,cytoplasmic vesicle,nuclear membrane,PML body	endopeptidase activity,protein binding,SUMO-specific protease activity,protein domain specific binding,SUMO-specific endopeptidase activity,SUMO-specific isopeptidase activity	positive regulation of protein phosphorylation,heart development,dorsal/ventral axis specification,protein transport,Wnt signaling pathway,protein sumoylation,protein desumoylation,regulation of Wnt signaling pathway,negative regulation of protein ubiquitination,positive regulation of protein ubiquitination,protein destabilization,negative regulation of protein binding,regulation of DNA endoredup…
16	ZZZ3	3D4 / 1F3	Q8IYH5	0.680073	0.329397	0.0993187	18	ZZZ3_HUMAN	ZZ-type zinc finger-containing protein 3	1	60.222	1.60222	3D4	1F3	nucleus,Ada2/Gcn5/Ada3 transcription activator complex,nucleolus	DNA binding,protein binding,zinc ion binding	transcription, DNA-templated,regulation of transcription, DNA-templated
16	S100A14	3D4 / 1F3	Q9HCY8	0.590688	0.00746428	0.00389974	36	S10AE_HUMAN	Protein S100-A14	2	50.5964	1.50596	3D4	1F3	cytosol,plasma membrane,nuclear body,cell junction,perinuclear region of cytoplasm,extracellular exosome	calcium ion binding,protein binding,chemokine receptor binding	apoptotic process,response to lipopolysaccharide,toll-like receptor 4 signaling pathway,defense response to bacterium,calcium ion homeostasis,positive regulation of granulocyte chemotaxis,positive regulation of monocyte chemotaxis
16	TEX264	3D4 / 1F3	Q9Y6I9	0.512376	0.33612	0.280951	5	TX264_HUMAN	Testis-expressed protein 264	1	42.6397	1.4264	3D4	1F3	extracellular region,platelet alpha granule lumen,extracellular exosome	protein binding	platelet degranulation
16	CGGBP1	3D4 / 1F3	Q9UFW8	-0.338575	0.639112	0.172885	18	CGBP1_HUMAN	CGG triplet repeat-binding protein 1	1	-20.9178	0.790822	3D4	1F3	nucleus,nucleoplasm	RNA polymerase II regulatory region sequence-specific DNA binding,transcriptional repressor activity, RNA polymerase II transcription regulatory region sequence-specific binding,double-stranded DNA binding,protein binding,identical protein binding	negative regulation of transcription from RNA polymerase II promoter,transcription, DNA-templated
16	WBP2	3D4 / 1F3	Q969T9	0.28191	0.67069	0.179773	18	WBP2_HUMAN	WW domain-binding protein 2	2	21.5804	1.2158	3D4	1F3	nuclear chromatin,nucleus,cytoplasm	RNA polymerase II core promoter sequence-specific DNA binding,RNA polymerase II transcription coactivator activity,transcription coactivator activity,protein binding,estrogen receptor binding,chromatin DNA binding	transcription from RNA polymerase II promoter,response to progesterone,positive regulation of intracellular estrogen receptor signaling pathway,response to estrogen,establishment of protein localization,positive regulation of gene expression, epigenetic,positive regulation of transcription from RNA polymerase II promoter,progesterone receptor signaling pathway,cellular response to estrogen stimul…
17	NADK2	3D4 / 1F3	Q4G0N4	-2.19512	4.27602e-32	5.14741e-31	234	NAKD2_HUMAN	NAD kinase 2, mitochondrial	14	-78.1624	0.218376	3D4	1F3	mitochondrion,mitochondrial matrix	NAD+ kinase activity,ATP binding,protein homodimerization activity	NADP biosynthetic process,phosphorylation,NAD metabolic process
17	SERPINB1	3D4 / 1F3	P30740	1.79537	3.80079e-20	2.08089e-19	126	ILEU_HUMAN	Leukocyte elastase inhibitor	7	247.104	3.47104	3D4	1F3	extracellular region,extracellular space,membrane,extracellular matrix,secretory granule lumen,extracellular exosome	serine-type endopeptidase inhibitor activity	negative regulation of endopeptidase activity,neutrophil degranulation
17	RALB	3D4 / 1F3	P11234	1.60347	0.672915	0.180247	18	RALB_HUMAN	Ras-related protein Ral-B	1	203.874	3.03874	3D4	1F3	plasma membrane,midbody,extracellular exosome,exocyst,autophagosome	GTPase activity,protein binding,GTP binding,GDP binding,ubiquitin protein ligase binding,ATPase binding	regulation of exocyst assembly,positive regulation of protein phosphorylation,apoptotic process,cell cycle,signal transduction,Ras protein signal transduction,cellular response to starvation,negative regulation of protein binding,positive regulation of protein binding,cell division,regulation of exocyst localization,cellular response to exogenous dsRNA,positive regulation of protein serine/threon…
17	NUP35	3D4 / 1F3	Q8NFH5	-1.54905	0.00963949	0.00486951	18	NUP35_HUMAN	Nucleoporin NUP35	2	-65.8264	0.341736	3D4	1F3	nuclear envelope,nuclear lamina,nucleoplasm,plasma membrane,nuclear membrane,host cell,nuclear pore central transport channel,nuclear pore nuclear basket	single-stranded DNA binding,nucleocytoplasmic transporter activity,protein binding,phospholipid binding	regulation of glycolytic process,regulation of transcription, DNA-templated,mRNA export from nucleus,tRNA export from nucleus,NLS-bearing protein import into nucleus,nuclear pore organization,mitotic nuclear envelope disassembly,viral process,protein sumoylation,viral transcription,regulation of gene silencing by miRNA,intracellular transport of virus,regulation of cellular response to heat
17	TADA1	3D4 / 1F3	Q96BN2	1.03636	0.200217	0.0651179	18	TADA1_HUMAN	Transcriptional adapter 1	1	105.104	2.05104	3D4	1F3	SAGA complex,nucleus,nucleoplasm,cytosol,focal adhesion,STAGA complex	transcription coactivator activity,histone acetyltransferase activity	transcription, DNA-templated,regulation of transcription from RNA polymerase II promoter,histone H3 acetylation
17	TMX3	3D4 / 1F3	Q96JJ7	0.878332	0.0734732	0.108478	15	TMX3_HUMAN	Protein disulfide-isomerase TMX3	3	83.8249	1.83825	3D4	1F3	endoplasmic reticulum membrane,plasma membrane,cell surface,integral component of membrane,platelet alpha granule membrane	protein disulfide isomerase activity,protein binding,thiol oxidase activity	platelet degranulation,protein folding,peptidyl-cysteine oxidation,response to endoplasmic reticulum stress,cell redox homeostasis
17	MGME1	3D4 / 1F3	Q9BQP7	-0.865419	1.35226e-25	1.07504e-24	162	MGME1_HUMAN	Mitochondrial genome maintenance exonuclease 1	9	-45.1113	0.548887	3D4	1F3	mitochondrion	DNA binding,single-stranded DNA exodeoxyribonuclease activity	mitochondrial genome maintenance,mitochondrial DNA replication,mitochondrial DNA repair,nucleic acid phosphodiester bond hydrolysis
17	MICU1	3D4 / 1F3	Q9BPX6	-0.838143	0.261819	0.242887	10	MICU1_HUMAN	Calcium uptake protein 1, mitochondrial	2	-44.0637	0.559363	3D4	1F3	intracellular,mitochondrion,mitochondrial inner membrane,mitochondrial intermembrane space,integral component of mitochondrial membrane,calcium channel complex,uniplex complex	calcium ion binding,protein binding,identical protein binding,protein heterodimerization activity	mitochondrial calcium ion transport,defense response,calcium ion transmembrane import into mitochondrion,protein homooligomerization,mitochondrial calcium ion homeostasis,positive regulation of mitochondrial calcium ion concentration,calcium ion import
17	S100A10	3D4 / 1F3	P60903	-0.748546	0.00764548	0.00398111	54	S10AA_HUMAN	Protein S100-A10	3	-40.4797	0.595203	3D4	1F3	extracellular region,endoplasmic reticulum,extrinsic component of plasma membrane,extracellular exosome,membrane raft	calcium ion binding,protein binding,protein homodimerization activity,ion channel binding,lipid binding	membrane raft assembly,membrane budding,response to drug,positive regulation of GTPase activity,positive regulation of binding,protein heterotetramerization,positive regulation of stress fiber assembly,positive regulation of focal adhesion assembly,protein localization to plasma membrane,positive regulation of substrate adhesion-dependent cell spreading
17	NDUFS6	3D4 / 1F3	O75380	-0.597636	0.00278232	0.00166077	54	NDUS6_HUMAN	NADH dehydrogenase [ubiquinone] iron-sulfur protein 6, mitochondrial	3	-33.9164	0.660836	3D4	1F3	mitochondrial inner membrane,mitochondrial respiratory chain complex I	NADH dehydrogenase (ubiquinone) activity,electron carrier activity	mitochondrial electron transport, NADH to ubiquinone,fatty acid metabolic process,muscle contraction,multicellular organism aging,mitochondrial respiratory chain complex I assembly,multicellular organism growth,reproductive system development,mitochondrion morphogenesis,cardiovascular system development
17	TSG101	3D4 / 1F3	Q99816	0.562242	0.034561	0.0145649	36	TS101_HUMAN	Tumor susceptibility gene 101 protein	3	47.6563	1.47656	3D4	1F3	ESCRT I complex,nucleolus,cytoplasm,endosome,early endosome,late endosome,multivesicular body,microtubule organizing center,cytosol,plasma membrane,endosome membrane,early endosome membrane,late endosome membrane,host cell,extracellular exosome,Flemming body	DNA binding,transcription corepressor activity,protein binding,ligand-dependent nuclear receptor transcription coactivator activity,ubiquitin protein ligase binding,protein complex binding,protein homodimerization activity,ubiquitin binding,virion binding,calcium-dependent protein binding	regulation of cell growth,protein monoubiquitination,extracellular transport,cell cycle arrest,negative regulation of epidermal growth factor-activated receptor activity,negative regulation of cell proliferation,endosome to lysosome transport,protein transport,endosomal transport,macroautophagy,viral life cycle,keratinocyte differentiation,multivesicular body assembly,viral budding via host ESCRT…
17	TRAPPC3	3D4 / 1F3	O43617	0.492502	0.426224	0.322493	5	TPPC3_HUMAN	Trafficking protein particle complex subunit 3	1	40.6883	1.40688	3D4	1F3	Golgi membrane,endoplasmic reticulum,Golgi apparatus,cytosol,TRAPP complex	protein binding,Rab guanyl-nucleotide exchange factor activity	COPII vesicle coating,regulation of molecular function
17	VRK3	3D4 / 1F3	Q8IV63	-0.171992	0.0641204	0.0246607	18	VRK3_HUMAN	Inactive serine/threonine-protein kinase VRK3	1	-11.2384	0.887616	3D4	1F3	nucleus,nucleolus,cytoplasm,intracellular membrane-bounded organelle	protein serine/threonine kinase activity,protein binding,ATP binding,protein phosphatase binding	regulation of cell shape,peptidyl-serine phosphorylation,positive regulation of phosphoprotein phosphatase activity,negative regulation of ERK1 and ERK2 cascade
18	SIPA1L3	3D4 / 1F3	O60292	1.79902	0.000638428	0.000451993	18	SI1L3_HUMAN	Signal-induced proliferation-associated 1-like protein 3	1	247.984	3.47984	3D4	1F3	stress fiber,extracellular space,apical plasma membrane,apical part of cell,tricellular tight junction	GTPase activator activity	eye development,hematopoietic progenitor cell differentiation,epithelial cell morphogenesis,cytoskeleton organization,positive regulation of GTPase activity,regulation of small GTPase mediated signal transduction,establishment of epithelial cell polarity
18	GBE1	3D4 / 1F3	Q04446	1.31576	0.000150389	0.000123602	18	GLGB_HUMAN	1,4-alpha-glucan-branching enzyme	1	148.934	2.48934	3D4	1F3	cytosol,extracellular exosome	1,4-alpha-glucan branching enzyme activity,hydrolase activity, hydrolyzing O-glycosyl compounds,protein binding,carbohydrate binding,cation binding,Requires Ontology	glycogen metabolic process,glycogen biosynthetic process,generation of precursor metabolites and energy
18	MUCL1	3D4 / 1F3	Q96DR8	1.29957	0.120992	0.0424323	18	MUCL1_HUMAN	Mucin-like protein 1	1	146.156	2.46156	3D4	1F3	extracellular region,Golgi lumen,plasma membrane		stimulatory C-type lectin receptor signaling pathway,O-glycan processing
18	UMPS	3D4 / 1F3	P11172	0.870435	0.503442	0.35393	5	UMPS_HUMAN	Uridine 5'-monophosphate synthase	1	82.8213	1.82821	3D4	1F3	nucleus,cytoplasm,cytosol	orotate phosphoribosyltransferase activity,orotidine-5'-phosphate decarboxylase activity	'de novo' pyrimidine nucleobase biosynthetic process,UMP biosynthetic process,female pregnancy,lactation,cellular response to drug,'de novo' UMP biosynthetic process,pyrimidine nucleoside biosynthetic process
18	PRKAA1	3D4 / 1F3	Q13131	0.769871	0.803361	0.461981	10	AAPK1_HUMAN	5'-AMP-activated protein kinase catalytic subunit alpha-1	2	70.5117	1.70512	3D4	1F3	intracellular,nucleus,nucleoplasm,cytoplasm,cytosol,apical plasma membrane,nuclear speck,nucleotide-activated protein kinase complex	chromatin binding,protein kinase activity,AMP-activated protein kinase activity,cAMP-dependent protein kinase activity,protein binding,ATP binding,protein C-terminus binding,histone serine kinase activity,metal ion binding,[hydroxymethylglutaryl-CoA reductase (NADPH)] kinase activity,tau-protein kinase activity,[acetyl-CoA carboxylase] kinase activity	activation of MAPK activity,response to hypoxia,glucose metabolic process,transcription, DNA-templated,regulation of transcription, DNA-templated,protein phosphorylation,fatty acid biosynthetic process,cholesterol biosynthetic process,cell cycle arrest,signal transduction,positive regulation of cell proliferation,lipid biosynthetic process,response to UV,cold acclimation,response to gamma radiati…
18	PRIM1	3D4 / 1F3	P49642	0.755606	0.00725801	0.00380971	18	PRI1_HUMAN	DNA primase small subunit	1	68.8341	1.68834	3D4	1F3	nucleoplasm,alpha DNA polymerase:primase complex,membrane	single-stranded DNA binding,DNA primase activity,metal ion binding	G1/S transition of mitotic cell cycle,DNA replication, synthesis of RNA primer,DNA replication initiation,telomere maintenance via semi-conservative replication
18	CREBBP	3D4 / 1F3	Q92793	-0.583418	0.000350593	0.000264243	72	CBP_HUMAN	CREB-binding protein	4	-33.2619	0.667381	3D4	1F3	histone acetyltransferase complex,nuclear chromatin,nucleus,nucleoplasm,cytoplasm,nuclear body	core promoter proximal region sequence-specific DNA binding,transcriptional repressor activity, RNA polymerase II core promoter proximal region sequence-specific binding,RNA polymerase II transcription factor binding,RNA polymerase II activating transcription factor binding,RNA polymerase II transcription coactivator activity,transcriptional repressor activity, RNA polymerase II transcription fac…	negative regulation of transcription from RNA polymerase II promoter,response to hypoxia,stimulatory C-type lectin receptor signaling pathway,regulation of transcription, DNA-templated,transcription initiation from RNA polymerase II promoter,protein complex assembly,protein acetylation,signal transduction,Notch signaling pathway,regulation of smoothened signaling pathway,viral process,histone ace…
18	GGH	3D4 / 1F3	Q92820	-0.26555	0.751614	0.446261	5	GGH_HUMAN	Gamma-glutamyl hydrolase	1	-16.8119	0.831881	3D4	1F3	extracellular region,extracellular space,nucleus,vacuole,cytosol,azurophil granule lumen,specific granule lumen,melanosome,extracellular exosome,tertiary granule lumen	exopeptidase activity,omega peptidase activity,gamma-glutamyl-peptidase activity	proteolysis,response to zinc ion,response to insulin,neutrophil degranulation,response to ethanol,tetrahydrofolylpolyglutamate metabolic process
18	UFM1	3D4 / 1F3	P61960	0.240568	0.730087	0.19251	18	UFM1_HUMAN	Ubiquitin-fold modifier 1	1	18.1457	1.18146	3D4	1F3	nucleus,cytoplasm,endoplasmic reticulum,extracellular exosome	protein binding	regulation of intracellular estrogen receptor signaling pathway,response to endoplasmic reticulum stress,negative regulation of apoptotic process,protein ufmylation,protein K69-linked ufmylation
18	TARS2	3D4 / 1F3	Q9BW92	0.142081	0.038101	0.015838	144	SYTM_HUMAN	Threonine--tRNA ligase, mitochondrial	10	10.3496	1.1035	3D4	1F3	cellular_component,mitochondrion,mitochondrial matrix	aminoacyl-tRNA editing activity,threonine-tRNA ligase activity,ATP binding,protein homodimerization activity	mitochondrial threonyl-tRNA aminoacylation,Requires Ontology
18	CMPK1	3D4 / 1F3	P30085	0.114093	0.633345	0.171553	36	KCY_HUMAN	UMP-CMP kinase	2	8.22947	1.08229	3D4	1F3	nucleus,nucleolus,cytoplasm,cytosol,extracellular exosome	cytidylate kinase activity,nucleoside diphosphate kinase activity,uridine kinase activity,ATP binding,uridylate kinase activity,nucleoside phosphate kinase activity	nucleoside diphosphate phosphorylation,'de novo' pyrimidine nucleobase biosynthetic process,UMP biosynthetic process,nucleoside triphosphate biosynthetic process,pyrimidine ribonucleotide biosynthetic process,nucleobase-containing small molecule interconversion,nucleoside monophosphate phosphorylation
18	MPP7	3D4 / 1F3	Q5T2T1	-0.0492169	0.00372303	0.00213833	90	MPP7_HUMAN	MAGUK p55 subfamily member 7	6	-3.35392	0.966461	3D4	1F3	nucleoplasm,adherens junction,bicellular tight junction,cell junction,MPP7-DLG1-LIN7 complex	protein binding,protein domain specific binding,protein complex scaffold,signaling adaptor activity,cadherin binding,protein heterodimerization activity	positive regulation of signal transduction,establishment of cell polarity,positive regulation of protein complex assembly,bicellular tight junction assembly,protein localization to adherens junction
19	SEC61G	3D4 / 1F3	P60059	4.03755	0.0491508	0.082404	15	SC61G_HUMAN	Protein transport protein Sec61 subunit gamma	1	1542.19	16.4219	3D4	1F3	endoplasmic reticulum membrane,cytosol,membrane,integral component of membrane	protein binding,protein transporter activity,P-P-bond-hydrolysis-driven protein transmembrane transporter activity	IRE1-mediated unfolded protein response,protein targeting to ER,protein transmembrane transport
19	CPPED1	3D4 / 1F3	Q9BRF8	2.13659	1.8734e-05	1.85831e-05	36	CPPED_HUMAN	Serine/threonine-protein phosphatase CPPED1	2	339.722	4.39722	3D4	1F3	extracellular region,cytosol,plasma membrane,azurophil granule lumen,extracellular exosome	phosphoprotein phosphatase activity,metal ion binding	protein dephosphorylation,neutrophil degranulation
19	CYC1	3D4 / 1F3	P08574	-1.25756	0.749173	0.19639	18	CY1_HUMAN	Cytochrome c1, heme protein, mitochondrial	1	-58.175	0.41825	3D4	1F3	nucleus,mitochondrion,mitochondrial inner membrane,mitochondrial respiratory chain complex III,membrane,integral component of membrane	heme binding,electron transporter, transferring electrons within CoQH2-cytochrome c reductase complex activity,electron transporter, transferring electrons from CoQH2-cytochrome c reductase complex and cytochrome c oxidase complex activity,metal ion binding	mitochondrial electron transport, ubiquinol to cytochrome c,response to glucagon,mitochondrial ATP synthesis coupled proton transport
19	SPRR1B;SPRR1A	3D4 / 1F3	P22528;P35321	-0.968885	0.37056	0.297555	5	SPR1B_HUMAN;SPR1A_HUMAN	Cornifin-B;Cornifin-A	1	-48.9099	0.510901	3D4	1F3	cornified envelope,cytoplasm,cytosol,extracellular exosome;cornified envelope,cytoplasm,cytosol	structural molecule activity,protein binding, bridging;structural molecule activity,protein binding,structural constituent of epidermis,protein binding, bridging	epidermis development,peptide cross-linking,keratinocyte differentiation,cornification;epidermis development,peptide cross-linking,keratinocyte differentiation,cornification
19	ACOT8	3D4 / 1F3	O14734	-0.828412	0.164565	0.183543	5	ACOT8_HUMAN	Acyl-coenzyme A thioesterase 8	1	-43.6851	0.563149	3D4	1F3	mitochondrion,peroxisomal matrix	acetyl-CoA hydrolase activity,receptor binding,protein binding,CoA hydrolase activity,palmitoyl-CoA hydrolase activity,choloyl-CoA hydrolase activity,acyl-CoA hydrolase activity,carboxylic ester hydrolase activity,medium-chain acyl-CoA hydrolase activity,long-chain acyl-CoA hydrolase activity	acyl-CoA metabolic process,bile acid biosynthetic process,fatty acid catabolic process,viral process,peroxisome fission,fatty acid beta-oxidation using acyl-CoA oxidase,alpha-linolenic acid metabolic process,dicarboxylic acid catabolic process,negative regulation of CD4 biosynthetic process
19	NAPA	3D4 / 1F3	P54920	0.740945	0.0325357	0.0614469	10	SNAA_HUMAN	Alpha-soluble NSF attachment protein	2	67.127	1.67127	3D4	1F3	Golgi membrane,vacuolar membrane,cytosol,plasma membrane,membrane,SNARE complex,terminal bouton,myelin sheath,synaptobrevin 2-SNAP-25-syntaxin-1a complex,extracellular exosome	SNARE binding,soluble NSF attachment protein activity,protein binding,syntaxin binding,protein complex binding	intracellular protein transport,ER to Golgi vesicle-mediated transport,retrograde vesicle-mediated transport, Golgi to ER,intra-Golgi vesicle-mediated transport,brain development,regulation of synaptic vesicle priming,neuron differentiation,positive regulation of ATPase activity,synaptic transmission, glutamatergic,SNARE complex disassembly,apical protein localization,COPII vesicle coating,membra…
19	POLR1D	3D4 / 1F3	P0DPB5;P0DPB6	-0.632993	0.208177	0.0672995	18	RPC22_HUMAN;RPAC2_HUMAN	Protein POLR1D, isoform 2;DNA-directed RNA polymerases I and III subunit RPAC2	1	-35.5163	0.644837	3D4	1F3	;nucleus	;DNA binding,DNA-directed RNA polymerase activity,protein dimerization activity	;transcription, DNA-templated
19	LLGL1	3D4 / 1F3	Q15334	0.323352	0.713117	0.43222	10	L2GL1_HUMAN	Lethal(2) giant larvae protein homolog 1	2	25.1235	1.25123	3D4	1F3	Golgi cis cisterna,cytoplasm,cytoskeleton,plasma membrane,cortical actin cytoskeleton,early endosome membrane,trans-Golgi network membrane,axon	GTPase activator activity,structural molecule activity,protein binding,Rab GTPase binding,protein kinase binding,syntaxin binding	protein complex assembly,exocytosis,Golgi to plasma membrane transport,axonogenesis,regulation of exocytosis,cortical actin cytoskeleton organization,positive regulation of GTPase activity,regulation of protein secretion
19	DUSP3	3D4 / 1F3	P51452	-0.0403619	0.949112	0.507484	5	DUS3_HUMAN	Dual specificity protein phosphatase 3	1	-2.7589	0.972411	3D4	1F3	immunological synapse,nucleus,nucleoplasm,cytosol,extracellular exosome	protein tyrosine phosphatase activity,protein tyrosine/serine/threonine phosphatase activity,phosphatase activity,protein kinase binding,MAP kinase phosphatase activity	inactivation of MAPK activity,in utero embryonic development,dephosphorylation,peptidyl-tyrosine dephosphorylation,negative regulation of MAPK cascade,positive regulation of mitotic cell cycle,negative regulation of JNK cascade,negative regulation of T cell receptor signaling pathway,negative regulation of T cell activation,negative regulation of ERK1 and ERK2 cascade
20	NME3	3D4 / 1F3	Q13232	4.71959	0.0030326	0.00994308	15	NDK3_HUMAN	Nucleoside diphosphate kinase 3	3	2534.75	26.3475	3D4	1F3	intracellular,mitochondrion,cytosol,extracellular exosome	nucleoside diphosphate kinase activity,protein binding,ATP binding,metal ion binding	nucleoside diphosphate phosphorylation,GTP biosynthetic process,UTP biosynthetic process,CTP biosynthetic process,apoptotic process,nucleobase-containing small molecule interconversion,regulation of apoptotic process
20	MAPK3	3D4 / 1F3	P27361	2.76325	0.0109391	0.00543181	18	MK03_HUMAN	Mitogen-activated protein kinase 3	1	578.922	6.78922	3D4	1F3	nucleus,nuclear envelope,nucleoplasm,cytoplasm,mitochondrion,early endosome,late endosome,Golgi apparatus,cytosol,cytoskeleton,plasma membrane,caveola,focal adhesion,pseudopodium,protein complex,extracellular exosome	phosphotyrosine binding,protein serine/threonine kinase activity,MAP kinase activity,MAP kinase kinase activity,protein binding,ATP binding,kinase activity,phosphatase binding,identical protein binding,scaffold protein binding	MAPK cascade,activation of MAPK activity,positive regulation of protein phosphorylation,positive regulation of cytokine secretion involved in immune response,transcription initiation from RNA polymerase I promoter,protein complex assembly,protein phosphorylation,apoptotic process,DNA damage induced protein phosphorylation,cell cycle,axon guidance,fibroblast growth factor receptor signaling pathwa…
20	GLRX5	3D4 / 1F3	Q86SX6	-1.31367	0.000528047	0.000381634	54	GLRX5_HUMAN	Glutaredoxin-related protein 5, mitochondrial	3	-59.7704	0.402296	3D4	1F3	nucleus,mitochondrion,mitochondrial matrix,dendrite,neuronal cell body	protein binding,electron carrier activity,protein disulfide oxidoreductase activity,metal ion binding,2 iron, 2 sulfur cluster binding	protein lipoylation,electron transport chain,hemopoiesis,small molecule metabolic process,cell redox homeostasis
20	HMOX2	3D4 / 1F3	P30519	1.22716	0.00065725	0.000464199	18	HMOX2_HUMAN	Heme oxygenase 2	1	134.106	2.34106	3D4	1F3	endoplasmic reticulum membrane,plasma membrane,membrane,specific granule membrane	heme oxygenase (decyclizing) activity,protein binding,heme binding,metal ion binding	response to hypoxia,heme oxidation,cellular iron ion homeostasis,response to oxidative stress,heme catabolic process,neutrophil degranulation,iron ion homeostasis
20	ATG3	3D4 / 1F3	Q9NT62	1.18052	0.00695896	0.00367549	18	ATG3_HUMAN	Ubiquitin-like-conjugating enzyme ATG3	1	126.658	2.26658	3D4	1F3	cytoplasmic ubiquitin ligase complex,cytosol	protein binding,ligase activity,Atg8 ligase activity,Atg12 transferase activity,ubiquitin-like protein transferase activity,enzyme binding	autophagosome assembly,mitophagy,cellular protein modification process,protein targeting to membrane,macroautophagy,protein ubiquitination,mitochondrial fragmentation involved in apoptotic process,nucleophagy,negative regulation of phagocytosis,regulation of cilium assembly
20	PIP5K1A	3D4 / 1F3	Q99755	-1.04903	0.000147158	0.000121234	18	PI51A_HUMAN	Phosphatidylinositol 4-phosphate 5-kinase type-1 alpha	1	-51.6708	0.483292	3D4	1F3	nucleus,nucleoplasm,cytosol,plasma membrane,focal adhesion,nuclear speck,lamellipodium,ruffle membrane,mRNA cleavage and polyadenylation specificity factor complex	1-phosphatidylinositol-3-phosphate 5-kinase activity,protein binding,ATP binding,1-phosphatidylinositol-4-phosphate 5-kinase activity,kinase binding,1-phosphatidylinositol-5-kinase activity,1-phosphatidylinositol-3-phosphate 4-kinase activity,phosphatidylinositol-3,4-bisphosphate 5-kinase activity	glycerophospholipid metabolic process,phosphatidylinositol biosynthetic process,phagocytosis,signal transduction,phospholipid biosynthetic process,fibroblast migration,regulation of phosphatidylinositol 3-kinase signaling,cell migration,keratinocyte differentiation,actin cytoskeleton reorganization,phosphatidylinositol phosphorylation,focal adhesion assembly,cell chemotaxis,protein localization t…
20	RRAS2	3D4 / 1F3	P62070	0.696123	0.0249658	0.0110275	36	RRAS2_HUMAN	Ras-related protein R-Ras2	2	62.0145	1.62015	3D4	1F3	endoplasmic reticulum,plasma membrane,focal adhesion,membrane,extracellular exosome	GTPase activity,protein binding,GTP binding	osteoblast differentiation,Ras protein signal transduction,positive regulation of cell migration,regulation of neuron death
20	PNPO	3D4 / 1F3	Q9NVS9	0.597903	0.351248	0.104765	18	PNPO_HUMAN	Pyridoxine-5'-phosphate oxidase	2	51.3515	1.51352	3D4	1F3	nucleoplasm,cytosol,extracellular exosome	pyridoxamine-phosphate oxidase activity,protein binding,FMN binding,pyridoxal phosphate binding,protein homodimerization activity	pyridoxine biosynthetic process,vitamin B6 metabolic process,pyridoxal phosphate biosynthetic process,oxidation-reduction process
20	SELENOF	3D4 / 1F3	O60613	0.465342	0.353707	0.288451	10	SEP15_HUMAN	Selenoprotein F	2	38.0644	1.38064	3D4	1F3	endoplasmic reticulum lumen,extracellular exosome		'de novo' posttranslational protein folding
20	SHC1	3D4 / 1F3	P29353	-0.254496	0.108601	0.0386768	18	SHC1_HUMAN	SHC-transforming protein 1	1	-16.172	0.83828	3D4	1F3	mitochondrial matrix,cytosol,plasma membrane,Shc-EGFR complex	phosphotyrosine binding,transmembrane receptor protein tyrosine kinase adaptor activity,Ras guanyl-nucleotide exchange factor activity,epidermal growth factor receptor binding,insulin receptor binding,insulin-like growth factor receptor binding,neurotrophin TRKA receptor binding,protein binding,phospholipid binding,ephrin receptor binding,epidermal growth factor binding	MAPK cascade,activation of MAPK activity,angiogenesis,epidermal growth factor receptor signaling pathway,regulation of epidermal growth factor-activated receptor activity,Ras protein signal transduction,axon guidance,heart development,positive regulation of cell proliferation,insulin receptor signaling pathway,viral process,actin cytoskeleton reorganization,interleukin-15-mediated signaling pathw…
20	MSL1	3D4 / 1F3	Q68DK7	0.188477	0.986567	0.244178	18	MSL1_HUMAN	Male-specific lethal 1 homolog	1	13.956	1.13956	3D4	1F3	nucleoplasm,MSL complex		histone H4-K16 acetylation
20	ACOT13	3D4 / 1F3	Q9NPJ3	-0.118834	0.0944408	0.034316	18	ACO13_HUMAN	Acyl-coenzyme A thioesterase 13	1	-7.90683	0.920932	3D4	1F3	nucleus,cytoplasm,mitochondrion,spindle,cytosol,extracellular exosome	acyl-CoA hydrolase activity	acyl-CoA metabolic process,protein homotetramerization
20	NDUFA7	3D4 / 1F3	O95182	0.0497725	0.899493	0.227193	18	NDUA7_HUMAN	NADH dehydrogenase [ubiquinone] 1 alpha subcomplex subunit 7	1	3.51017	1.0351	3D4	1F3	mitochondrion,mitochondrial inner membrane,mitochondrial respiratory chain complex I,mitochondrial ribosome	structural constituent of ribosome,NADH dehydrogenase (ubiquinone) activity	mitochondrial electron transport, NADH to ubiquinone,mitochondrial translation,mitochondrial respiratory chain complex I assembly
21	TST	3D4 / 1F3	Q16762	2.47912	0.0103883	0.0254489	5	THTR_HUMAN	Thiosulfate sulfurtransferase	1	457.559	5.57559	3D4	1F3	extracellular space,mitochondrion,mitochondrial inner membrane,mitochondrial matrix,extracellular exosome	thiosulfate sulfurtransferase activity,5S rRNA binding	cyanate catabolic process,epithelial cell differentiation,rRNA import into mitochondrion,rRNA transport
21	RAB9A	3D4 / 1F3	P51151	2.37978	0.000451262	0.00216756	25	RAB9A_HUMAN	Ras-related protein Rab-9A	5	420.459	5.20459	3D4	1F3	lysosome,late endosome,endoplasmic reticulum membrane,cytosol,plasma membrane,transport vesicle,phagocytic vesicle membrane,trans-Golgi network membrane,melanosome,phagocytic vesicle,extracellular exosome	GTPase activity,protein binding,GTP binding,GDP binding,identical protein binding	protein transport,regulation of protein localization,retrograde transport, endosome to Golgi,positive regulation of exocytosis,negative regulation by host of symbiont molecular function
21	CAPN2	3D4 / 1F3	P17655	2.16055	0.254334	0.23993	5	CAN2_HUMAN	Calpain-2 catalytic subunit	1	347.086	4.47086	3D4	1F3	chromatin,nucleus,cytoplasm,lysosome,endoplasmic reticulum,Golgi apparatus,cytosol,plasma membrane,focal adhesion,dendrite,cortical actin cytoskeleton,pseudopodium,membrane raft,extracellular exosome,perinuclear endoplasmic reticulum	calcium-dependent cysteine-type endopeptidase activity,calcium ion binding,protein binding,cytoskeletal protein binding,cysteine-type peptidase activity,protein heterodimerization activity	response to hypoxia,blastocyst development,proteolysis,myoblast fusion,protein autoprocessing,extracellular matrix disassembly,regulation of cytoskeleton organization,proteolysis involved in cellular protein catabolic process,cellular response to amino acid stimulus
21	JUN	3D4 / 1F3	P05412	-1.22149	0.000516566	0.000374187	36	JUN_HUMAN	Transcription factor AP-1	2	-57.1161	0.428839	3D4	1F3	nuclear chromosome,nucleus,nucleoplasm,nuclear euchromatin,cytosol,transcriptional repressor complex,transcription factor AP-1 complex	RNA polymerase II core promoter proximal region sequence-specific DNA binding,RNA polymerase II distal enhancer sequence-specific DNA binding,RNA polymerase II transcription factor activity, sequence-specific DNA binding,transcription factor activity, RNA polymerase II core promoter proximal region sequence-specific binding,transcriptional activator activity, RNA polymerase II core promoter proxi…	angiogenesis,microglial cell activation,release of cytochrome c from mitochondria,liver development,positive regulation of endothelial cell proliferation,outflow tract morphogenesis,transcription from RNA polymerase II promoter,transforming growth factor beta receptor signaling pathway,Ras protein signal transduction,aging,learning,circadian rhythm,negative regulation of cell proliferation,respon…
21	SMS	3D4 / 1F3	P52788	-1.21495	0.547389	0.370062	5	SPSY_HUMAN	Spermine synthase	1	-56.9213	0.430787	3D4	1F3	cytosol,extracellular exosome	spermine synthase activity	methionine metabolic process,polyamine metabolic process,spermine biosynthetic process
21	IWS1	3D4 / 1F3	Q96ST2	-1.03491	0.00141997	0.00092106	18	IWS1_HUMAN	Protein IWS1 homolog	1	-51.1954	0.488046	3D4	1F3	nucleus,nucleoplasm	protein binding	transcription from RNA polymerase II promoter,transcription elongation from RNA polymerase II promoter,mRNA processing,RNA splicing,regulation of mRNA export from nucleus,regulation of DNA-templated transcription, elongation,regulation of mRNA processing,mRNA transport,regulation of histone H4 acetylation,regulation of histone H3-K36 trimethylation
21	AP1M1	3D4 / 1F3	Q9BXS5	0.901872	0.00642324	0.00343774	18	AP1M1_HUMAN	AP-1 complex subunit mu-1	1	86.8489	1.86849	3D4	1F3	Golgi membrane,lysosomal membrane,cytosol,plasma membrane,membrane,clathrin adaptor complex,cytoplasmic vesicle membrane,clathrin-coated endocytic vesicle membrane,trans-Golgi network membrane,specific granule membrane,extracellular exosome	protein binding	intracellular protein transport,antigen processing and presentation of exogenous peptide antigen via MHC class II,melanosome organization,endosome to melanosome transport,neutrophil degranulation,regulation of defense response to virus by virus
21	GLRX	3D4 / 1F3	P35754	0.71511	0.0295771	0.0127551	18	GLRX1_HUMAN	Glutaredoxin-1	1	64.1609	1.64161	3D4	1F3	nucleus,mitochondrion,cytosol,extracellular exosome	electron carrier activity,glutathione disulfide oxidoreductase activity,protein N-terminus binding,glutathione oxidoreductase activity	nucleobase-containing small molecule interconversion,electron transport chain,cell redox homeostasis,positive regulation of membrane potential,protein deglutathionylation,positive regulation of sodium ion transmembrane transporter activity
21	MRPS30	3D4 / 1F3	Q9NP92	0.529123	0.0850721	0.0313748	18	RT30_HUMAN	39S ribosomal protein S30, mitochondrial	1	44.3052	1.44305	3D4	1F3	mitochondrial inner membrane,ribosome	RNA binding,structural constituent of ribosome	apoptotic process,mitochondrial translational elongation,mitochondrial translational termination
21	SP1	3D4 / 1F3	P08047	-0.484742	0.000308316	0.000235778	36	SP1_HUMAN	Transcription factor Sp1	2	-28.5375	0.714625	3D4	1F3	nuclear chromatin,nucleus,nucleoplasm,cytoplasm,transcriptional repressor complex,protein-DNA complex	RNA polymerase II regulatory region sequence-specific DNA binding,RNA polymerase II core promoter proximal region sequence-specific DNA binding,transcription factor activity, RNA polymerase II core promoter proximal region sequence-specific binding,core promoter sequence-specific DNA binding,transcriptional activator activity, RNA polymerase II core promoter proximal region sequence-specific bind…	regulation of transcription, DNA-templated,positive regulation of gene expression,viral process,cellular response to insulin stimulus,snRNA transcription from RNA polymerase II promoter,positive regulation of blood vessel endothelial cell migration,positive regulation by host of viral transcription,regulation of cholesterol biosynthetic process,positive regulation of angiogenesis,positive regulat…
21	RAB9A;RAB9B	3D4 / 1F3	P51151;Q9NP90	0.354151	0.468855	0.133499	18	RAB9A_HUMAN;RAB9B_HUMAN	Ras-related protein Rab-9A;Ras-related protein Rab-9B	1	27.8233	1.27823	3D4	1F3	lysosome,late endosome,endoplasmic reticulum membrane,cytosol,plasma membrane,transport vesicle,phagocytic vesicle membrane,trans-Golgi network membrane,melanosome,phagocytic vesicle,extracellular exosome;cytosol,plasma membrane,secretory granule membrane,phagocytic vesicle membrane,phagocytic vesicle	GTPase activity,protein binding,GTP binding,GDP binding,identical protein binding;GTPase activity,protein binding,GTP binding,GDP binding,identical protein binding	protein transport,regulation of protein localization,retrograde transport, endosome to Golgi,positive regulation of exocytosis,negative regulation by host of symbiont molecular function;protein transport,retrograde transport, endosome to Golgi,neutrophil degranulation
21	NCCRP1	3D4 / 1F3	Q6ZVX7	-0.21471	0.492017	0.35027	10	FBX50_HUMAN	F-box only protein 50	2	-13.8281	0.861719	3D4	1F3	cytoplasm,extracellular exosome		positive regulation of cell proliferation
21	CENPF	3D4 / 1F3	P49454	-0.00428207	0.562262	0.375972	15	CENPF_HUMAN	Centromere protein F	3	-0.296371	0.997036	3D4	1F3	chromosome, centromeric region,kinetochore,spindle pole,condensed chromosome outer kinetochore,nucleus,nuclear envelope,nucleoplasm,cytoplasm,centrosome,spindle,cytosol,axoneme,nuclear matrix,midbody,ciliary basal body,pronucleus,perinuclear region of cytoplasm,ciliary transition fiber,chromatin	chromatin binding,protein binding,protein C-terminus binding,transcription factor binding,protein homodimerization activity,dynein complex binding	mitotic cell cycle,kidney development,chromosome segregation,sister chromatid cohesion,mitotic spindle assembly checkpoint,muscle organ development,cell proliferation,regulation of G2/M transition of mitotic cell cycle,protein transport,regulation of striated muscle tissue development,ventricular system development,cell differentiation,response to drug,negative regulation of transcription, DNA-te…
22	PRAF2	3D4 / 1F3	O60831	5.09786	0.092328	0.126223	5	PRAF2_HUMAN	PRA1 family protein 2	1	3324.59	34.2459	3D4	1F3	endosome membrane,integral component of membrane		protein transport,L-glutamate transport
22	SACM1L	3D4 / 1F3	Q9NTJ5	2.41547	0.262872	0.24321	5	SAC1_HUMAN	Phosphatidylinositide phosphatase SAC1	1	433.495	5.33495	3D4	1F3	Golgi membrane,endoplasmic reticulum membrane,Golgi apparatus,integral component of endoplasmic reticulum membrane,AMPA glutamate receptor complex	phosphatidylinositol-3-phosphatase activity,protein binding,phosphatase activity,phosphatidylinositol bisphosphate phosphatase activity,phosphatidylinositol phosphate 4-phosphatase activity,phosphatidylinositol-4-phosphate phosphatase activity	phosphatidylinositol biosynthetic process,phosphatidylinositol dephosphorylation
22	MAP2K3	3D4 / 1F3	P46734	1.70548	0.00148253	0.00095628	18	MP2K3_HUMAN	Dual specificity mitogen-activated protein kinase kinase 3	1	226.138	3.26138	3D4	1F3	nucleoplasm,cytoplasm,cytosol,membrane	protein serine/threonine kinase activity,MAP kinase kinase activity,protein tyrosine kinase activity,protein binding,ATP binding,protein kinase binding	MAPK cascade,activation of MAPK activity,inflammatory response,signal transduction,regulation of mitotic cell cycle,peptidyl-tyrosine phosphorylation,signal transduction by protein phosphorylation,stress-activated protein kinase signaling cascade,activation of protein kinase activity,proteolysis in other organism,regulation of cytokine biosynthetic process,regulation of apoptotic process,positive…
22	MRPL30	3D4 / 1F3	Q8TCC3	1.10639	0.0951489	0.128923	10	RM30_HUMAN	39S ribosomal protein L30, mitochondrial	1	115.306	2.15306	3D4	1F3	mitochondrial inner membrane,mitochondrial large ribosomal subunit	structural constituent of ribosome	mitochondrial translational elongation,mitochondrial translational termination
22	INPPL1	3D4 / 1F3	O15357	0.859264	0.00713758	0.00375678	18	SHIP2_HUMAN	Phosphatidylinositol 3,4,5-trisphosphate 5-phosphatase 2	1	81.4112	1.81411	3D4	1F3	Golgi apparatus,cytosol,cytoskeleton,plasma membrane,lamellipodium,filopodium	actin binding,protein binding,SH3 domain binding,phosphatidylinositol-3,4,5-trisphosphate 5-phosphatase activity,SH2 domain binding,inositol-1,3,4,5-tetrakisphosphate 5-phosphatase activity	endochondral ossification,immune system process,glucose metabolic process,phosphatidylinositol biosynthetic process,endocytosis,actin filament organization,cell adhesion,negative regulation of cell proliferation,post-embryonic development,negative regulation of gene expression,response to insulin,inositol phosphate metabolic process,phosphatidylinositol dephosphorylation,ruffle assembly
22	MRGBP	3D4 / 1F3	Q9NV56	-0.738345	0.00746763	0.00390095	36	MRGBP_HUMAN	MRG/MORF4L-binding protein	2	-40.0573	0.599427	3D4	1F3	nucleus,nucleoplasm,NuA4 histone acetyltransferase complex	protein binding	transcription, DNA-templated,regulation of transcription from RNA polymerase II promoter,histone acetylation,regulation of growth
22	FDXR	3D4 / 1F3	P22570	-0.675113	0.250272	0.0789156	18	ADRO_HUMAN	NADPH:adrenodoxin oxidoreductase, mitochondrial	1	-37.3717	0.626283	3D4	1F3	mitochondrion,mitochondrial matrix	ferredoxin-NADP+ reductase activity,NADPH-adrenodoxin reductase activity	generation of precursor metabolites and energy,steroid biosynthetic process,C21-steroid hormone biosynthetic process,ubiquinone biosynthetic process,cholesterol metabolic process,sterol metabolic process,oxidation-reduction process
22	TOMM70	3D4 / 1F3	O94826	0.671063	0.113987	0.145552	5	TOM70_HUMAN	Mitochondrial import receptor subunit TOM70	1	59.2246	1.59225	3D4	1F3	mitochondrion,mitochondrial outer membrane,mitochondrial outer membrane translocase complex,membrane,integral component of membrane,extracellular exosome	protein binding,protein transmembrane transporter activity	protein targeting to mitochondrion,macroautophagy,protein transmembrane transport
22	PRR12	3D4 / 1F3	Q9ULL5	0.37194	0.240951	0.0763674	36	PRR12_HUMAN	Proline-rich protein 12	2	29.4092	1.29409	3D4	1F3	nucleus,postsynaptic density,cell junction,neuron projection,postsynaptic membrane
22	ZNF503	3D4 / 1F3	Q96F45	-0.262887	0.803639	0.462017	5	ZN503_HUMAN	Zinc finger protein 503	1	-16.6581	0.833419	3D4	1F3	nucleus	nucleic acid binding,metal ion binding	transcription, DNA-templated,regulation of transcription, DNA-templated,negative regulation of cell proliferation,negative regulation of gene expression,neural precursor cell proliferation,G1 to G0 transition involved in cell differentiation
22	PPP1R18	3D4 / 1F3	Q6NYC8	-0.209224	0.00796921	0.00411843	54	PPR18_HUMAN	Phostensin	3	-13.4997	0.865003	3D4	1F3	cytoplasm,cytoskeleton	actin binding,protein binding,phosphatase binding
22	POLR1A	3D4 / 1F3	O95602	0.158354	0.635647	0.404579	5	RPA1_HUMAN	DNA-directed RNA polymerase I subunit RPA1	1	11.6013	1.11601	3D4	1F3	nucleoplasm,DNA-directed RNA polymerase I complex	RNA polymerase I activity,DNA binding,chromatin binding,protein binding,zinc ion binding	transcription initiation from RNA polymerase I promoter,transcription elongation from RNA polymerase I promoter,termination of RNA polymerase I transcription,positive regulation of gene expression, epigenetic,negative regulation of protein localization to nucleolus
23	RAB11FIP5	3D4 / 1F3	Q9BXF6	-3.14437	0.00809163	0.00417379	18	RFIP5_HUMAN	Rab11 family-interacting protein 5	2	-88.6903	0.113097	3D4	1F3	Golgi membrane,mitochondrial outer membrane,early endosome,Golgi apparatus,microtubule organizing center,secretory granule,transport vesicle membrane,early endosome membrane,intracellular membrane-bounded organelle,recycling endosome,recycling endosome membrane	protein binding,Rab GTPase binding,gamma-tubulin binding	insulin secretion involved in cellular response to glucose stimulus,regulated exocytosis,negative regulation of adiponectin secretion,cellular response to acidic pH,regulation of protein localization to cell surface
23	PLP2	3D4 / 1F3	Q04941	2.8943	0.148479	0.171854	5	PLP2_HUMAN	Proteolipid protein 2	1	643.484	7.43484	3D4	1F3	endoplasmic reticulum,endoplasmic reticulum membrane,plasma membrane,membrane,integral component of membrane,extracellular exosome	protein binding,ion transmembrane transporter activity,chemokine binding	ion transport,chemotaxis,cytokine-mediated signaling pathway,ion transmembrane transport
23	GTF3C2	3D4 / 1F3	Q8WUA4	-1.31096	0.000321036	0.000244331	18	TF3C2_HUMAN	General transcription factor 3C polypeptide 2	1	-59.6948	0.403052	3D4	1F3	transcription factor TFIIIC complex,nucleoplasm	protein binding,DNA binding	transcription, DNA-templated,transcription from RNA polymerase III promoter,5S class rRNA transcription from RNA polymerase III type 1 promoter,tRNA transcription from RNA polymerase III promoter
23	DECR1	3D4 / 1F3	Q16698	-1.25255	5.88146e-12	1.48732e-11	108	DECR_HUMAN	2,4-dienoyl-CoA reductase, mitochondrial	6	-58.0296	0.419704	3D4	1F3	nucleus,nucleoplasm,mitochondrion,mitochondrial matrix,cytosol,extracellular exosome	2,4-dienoyl-CoA reductase (NADPH) activity,oxidoreductase activity, acting on NAD(P)H,NADPH binding	fatty acid beta-oxidation,protein homotetramerization
23	CDK7	3D4 / 1F3	P50613	1.04468	2.05374e-05	2.01726e-05	18	CDK7_HUMAN	Cyclin-dependent kinase 7	1	106.291	2.06291	3D4	1F3	nucleus,nucleoplasm,holo TFIIH complex,cytoplasm,cyclin-dependent protein kinase activating kinase holoenzyme complex,perinuclear region of cytoplasm,TFIIK complex	transcription coactivator activity,protein kinase activity,protein serine/threonine kinase activity,cyclin-dependent protein serine/threonine kinase activity,protein binding,ATP binding,protein C-terminus binding,DNA-dependent ATPase activity,RNA polymerase II carboxy-terminal domain kinase activity,kinase activity,androgen receptor binding	regulation of cyclin-dependent protein serine/threonine kinase activity,G1/S transition of mitotic cell cycle,G2/M transition of mitotic cell cycle,transcription-coupled nucleotide-excision repair,nucleotide-excision repair, preincision complex assembly,transcription initiation from RNA polymerase I promoter,transcription elongation from RNA polymerase I promoter,termination of RNA polymerase I t…
23	LIN7C	3D4 / 1F3	Q9NUP9	-0.872252	0.00351969	0.00203317	72	LIN7C_HUMAN	Protein lin-7 homolog C	4	-45.3707	0.546293	3D4	1F3	cytoplasm,plasma membrane,cell-cell junction,bicellular tight junction,postsynaptic density,basolateral plasma membrane,neuron projection,synapse,postsynaptic membrane,extracellular exosome,MPP7-DLG1-LIN7 complex,presynapse	cytoskeletal protein binding,protein domain specific binding,PDZ domain binding,L27 domain binding	morphogenesis of an epithelial sheet,exocytosis,neurotransmitter secretion,protein transport,maintenance of epithelial cell apical/basal polarity,protein localization to basolateral plasma membrane
23	PBK	3D4 / 1F3	Q96KB5	0.869265	0.0963653	0.0349188	18	TOPK_HUMAN	Lymphokine-activated killer T-cell-originated protein kinase	1	82.6732	1.82673	3D4	1F3	nucleus	protein serine/threonine kinase activity,protein binding,ATP binding	mitotic cell cycle,protein phosphorylation,negative regulation of proteasomal ubiquitin-dependent protein catabolic process,negative regulation of stress-activated MAPK cascade,cellular response to UV,negative regulation of inflammatory response
23	NFS1	3D4 / 1F3	Q9Y697	-0.181506	0.670476	0.179736	36	NFS1_HUMAN	Cysteine desulfurase, mitochondrial	2	-11.8218	0.881782	3D4	1F3	nucleus,nucleoplasm,mitochondrion,mitochondrial matrix,cytosol	protein binding,pyridoxal phosphate binding,cysteine desulfurase activity,protein homodimerization activity,metal ion binding,iron-sulfur cluster binding	sulfur amino acid metabolic process,protein complex assembly,Mo-molybdopterin cofactor biosynthetic process,iron incorporation into metallo-sulfur cluster,molybdopterin cofactor biosynthetic process,small molecule metabolic process,[2Fe-2S] cluster assembly
24	GNAQ	3D4 / 1F3	P50148	3.85341	0.0149683	0.0337912	5	GNAQ_HUMAN	Guanine nucleotide-binding protein G(q) subunit alpha	1	1345.42	14.4542	3D4	1F3	photoreceptor outer segment,cytoplasm,lysosomal membrane,heterotrimeric G-protein complex,plasma membrane,dendrite,nuclear membrane,cell body,extracellular exosome	GTPase activity,signal transducer activity,GTPase activator activity,protein binding,GTP binding,G-protein beta/gamma-subunit complex binding,type 2A serotonin receptor binding,metal ion binding	skeletal system development,action potential,negative regulation of protein kinase activity,G-protein coupled receptor signaling pathway,adenylate cyclase-activating G-protein coupled receptor signaling pathway,activation of phospholipase C activity,G-protein coupled acetylcholine receptor signaling pathway,glutamate receptor signaling pathway,heart development,blood coagulation,phototransduction…
24	MSRB2	3D4 / 1F3	Q9Y3D2	-3.35268	5.94982e-10	1.17518e-09	36	MSRB2_HUMAN	Methionine-R-sulfoxide reductase B2, mitochondrial	2	-90.2109	0.0978912	3D4	1F3	mitochondrion,cytosol	transcription factor activity, sequence-specific DNA binding,actin binding,zinc ion binding,peptide-methionine (R)-S-oxide reductase activity,L-methionine-(R)-S-oxide reductase activity	regulation of transcription, DNA-templated,response to oxidative stress,actin filament polymerization,protein repair,oxidation-reduction process
24	GCDH	3D4 / 1F3	Q92947	-1.61798	1.27666e-05	1.30925e-05	36	GCDH_HUMAN	Glutaryl-CoA dehydrogenase, mitochondrial	3	-67.4208	0.325792	3D4	1F3	mitochondrion,mitochondrial matrix	fatty-acyl-CoA binding,glutaryl-CoA dehydrogenase activity,flavin adenine dinucleotide binding	lysine catabolic process,tryptophan metabolic process,fatty acid beta-oxidation using acyl-CoA dehydrogenase,fatty-acyl-CoA biosynthetic process
24	FAM168A	3D4 / 1F3	Q92567	1.39703	9.79929e-05	8.4202e-05	36	F168A_HUMAN	Protein FAM168A	2	163.359	2.63359	3D4	1F3		protein binding	positive regulation of base-excision repair
24	PEX19	3D4 / 1F3	P40855	0.557136	0.104639	0.037402	18	PEX19_HUMAN	Peroxisomal biogenesis factor 19	1	47.1345	1.47135	3D4	1F3	nucleoplasm,cytoplasm,peroxisome,peroxisomal membrane,cytosol,brush border membrane,protein complex	protein binding,peroxisome membrane class-1 targeting sequence binding,protein N-terminus binding,ATPase binding	protein targeting to peroxisome,peroxisome organization,peroxisome fission,protein import into peroxisome membrane,protein stabilization,transmembrane transport,chaperone-mediated protein folding,chaperone-mediated protein transport,establishment of protein localization to peroxisome,negative regulation of lipid binding
24	RNF169	3D4 / 1F3	Q8NCN4	0.514847	0.429864	0.124101	18	RN169_HUMAN	E3 ubiquitin-protein ligase RNF169	3	42.8842	1.42884	3D4	1F3	nucleus,nucleoplasm,nuclear speck,site of double-strand break	transferase activity,nucleosome binding,metal ion binding,K63-linked polyubiquitin binding	cellular response to DNA damage stimulus,protein ubiquitination,negative regulation of double-strand break repair
24	KDM2A	3D4 / 1F3	Q9Y2K7	0.49231	0.0061426	0.00330935	18	KDM2A_HUMAN	Lysine-specific demethylase 2A	1	40.6695	1.4067	3D4	1F3	nucleoplasm	DNA binding,protein binding,zinc ion binding,histone demethylase activity,histone demethylase activity (H3-K36 specific)	double-strand break repair via nonhomologous end joining,transcription, DNA-templated,regulation of transcription, DNA-templated,oxidation-reduction process,histone H3-K36 demethylation
24	TRMT11	3D4 / 1F3	Q7Z4G4	0.466237	1.73673e-11	4.17602e-11	72	TRM11_HUMAN	tRNA (guanine(10)-N2)-methyltransferase homolog	4	38.1502	1.3815	3D4	1F3		tRNA binding,tRNA (guanine-N2-)-methyltransferase activity	tRNA methylation
24	DTNA	3D4 / 1F3	Q9Y4J8	-0.247381	0.443184	0.330468	5	DTNA_HUMAN	Dystrobrevin alpha	1	-15.7576	0.842424	3D4	1F3	cytoplasm,cell junction,axon,extrinsic component of cytoplasmic side of plasma membrane,sarcolemma,protein complex,synapse	protein binding,zinc ion binding,PDZ domain binding	striated muscle contraction,signal transduction,chemical synaptic transmission,neuromuscular synaptic transmission
24	ZBTB10	3D4 / 1F3	Q96DT7	0.237809	0.262716	0.0821741	18	ZBT10_HUMAN	Zinc finger and BTB domain-containing protein 10	2	17.9201	1.1792	3D4	1F3	nucleoplasm	DNA binding,protein binding,metal ion binding	transcription, DNA-templated,regulation of transcription, DNA-templated
24	CDK5RAP3	3D4 / 1F3	Q96JB5	-0.23495	0.00250337	0.00151201	36	CK5P3_HUMAN	CDK5 regulatory subunit-associated protein 3	2	-15.0285	0.849715	3D4	1F3	nucleus,nucleolus,cytoplasm,centrosome,cytosol,endomembrane system,membrane,protein complex,microtubule	protein binding,protein kinase binding,cyclin binding,ubiquitin-like protein ligase binding,mitogen-activated protein kinase binding,NF-kappaB binding,MDM2/MDM4 family protein binding	regulation of cyclin-dependent protein serine/threonine kinase activity,negative regulation of protein phosphorylation,mitotic G2 DNA damage checkpoint,brain development,cell proliferation,regulation of phosphatase activity,apoptotic nuclear changes,endoplasmic reticulum unfolded protein response,positive regulation of protein ubiquitination,negative regulation of NF-kappaB transcription factor a…
24	AURKA	3D4 / 1F3	O14965	0.225987	0.362063	0.107462	18	AURKA_HUMAN	Aurora kinase A	1	16.9577	1.16958	3D4	1F3	condensed nuclear chromosome, centromeric region,nucleus,nucleoplasm,centrosome,centriole,spindle,cytosol,cilium,microtubule cytoskeleton,midbody,spindle pole centrosome,chromosome passenger complex,germinal vesicle,axon hillock,pronucleus,perinuclear region of cytoplasm,spindle midzone,meiotic spindle,mitotic spindle pole,spindle microtubule	protein kinase activity,protein serine/threonine kinase activity,protein serine/threonine/tyrosine kinase activity,protein binding,ATP binding,protein kinase binding,ubiquitin protein ligase binding,histone serine kinase activity,protein heterodimerization activity	G2/M transition of mitotic cell cycle,mitotic cell cycle,protein phosphorylation,DNA damage response, signal transduction by p53 class mediator resulting in cell cycle arrest,spindle organization,mitotic spindle organization,spindle assembly involved in female meiosis I,mitotic centrosome separation,response to wounding,anterior/posterior axis specification,regulation of G2/M transition of mitoti…
24	PCK2	3D4 / 1F3	Q16822	-0.126601	0.905537	0.493158	10	PCKGM_HUMAN	Phosphoenolpyruvate carboxykinase [GTP], mitochondrial	2	-8.40127	0.915987	3D4	1F3	mitochondrion,mitochondrial matrix,extracellular exosome	phosphoenolpyruvate carboxykinase activity,phosphoenolpyruvate carboxykinase (GTP) activity,protein binding,GTP binding,metal ion binding	pyruvate metabolic process,gluconeogenesis,oxaloacetate metabolic process,NADH oxidation,positive regulation of insulin secretion,response to lipopolysaccharide,cellular response to glucose stimulus,cellular response to tumor necrosis factor,response to dexamethasone
24	NRAS	3D4 / 1F3	P01111	-0.0520648	0.932511	0.233771	72	RASN_HUMAN	GTPase NRas	5	-3.54452	0.964555	3D4	1F3	Golgi membrane,Golgi apparatus,plasma membrane,membrane,extracellular exosome,tertiary granule membrane	GTPase activity,protein binding,GTP binding,protein complex binding	MAPK cascade,positive regulation of endothelial cell proliferation,stimulatory C-type lectin receptor signaling pathway,epidermal growth factor receptor signaling pathway,Ras protein signal transduction,axon guidance,Fc-epsilon receptor signaling pathway,ERBB2 signaling pathway,neutrophil degranulation,leukocyte migration
25	CD99	3D4 / 1F3	P14209	2.6792	2.36543e-09	6.15268e-08	20	CD99_HUMAN	CD99 antigen	2	540.502	6.40502	3D4	1F3	cytoplasm,plasma membrane,integral component of plasma membrane,focal adhesion	protein binding	cell adhesion,regulation of immune response
25	QKI	3D4 / 1F3	Q96PU8	2.06601	0.00321126	0.00187832	18	QKI_HUMAN	Protein quaking	1	318.726	4.18726	3D4	1F3	nucleus,cytoplasm	RNA binding,mRNA binding,protein binding,SH3 domain binding	vasculogenesis,mRNA processing,spermatid development,RNA splicing,positive regulation of gene expression,myelination,muscle cell differentiation,long-chain fatty acid biosynthetic process,mRNA transport,3'-UTR-mediated mRNA destabilization
25	ACAA1	3D4 / 1F3	P09110	-1.5778	1.32186e-10	2.83702e-10	72	THIK_HUMAN	3-ketoacyl-CoA thiolase, peroxisomal	4	-66.5007	0.334993	3D4	1F3	extracellular region,peroxisome,peroxisomal matrix,membrane,specific granule lumen,intracellular membrane-bounded organelle	acetyl-CoA C-acyltransferase activity,protein binding,acetate CoA-transferase activity,palmitoyl-CoA oxidase activity	very long-chain fatty acid metabolic process,fatty acid beta-oxidation,bile acid metabolic process,fatty acid beta-oxidation using acyl-CoA oxidase,alpha-linolenic acid metabolic process,neutrophil degranulation
25	ATOX1	3D4 / 1F3	O00244	1.45784	3.28822e-06	3.75572e-06	36	ATOX1_HUMAN	Copper transport protein ATOX1	2	174.697	2.74697	3D4	1F3	cytosol	copper ion transmembrane transporter activity,copper ion binding,protein binding,metallochaperone activity,copper chaperone activity,copper-dependent protein binding,ATPase binding	copper ion transport,cellular copper ion homeostasis,response to oxidative stress,intracellular copper ion transport,antimicrobial humoral response,copper ion transmembrane transport
25	ECI2	3D4 / 1F3	O75521	-1.38135	3.79475e-40	6.76672e-39	144	ECI2_HUMAN	Enoyl-CoA delta isomerase 2, mitochondrial	8	-61.614	0.38386	3D4	1F3	nucleoplasm,mitochondrion,peroxisome,peroxisomal matrix,membrane,intracellular membrane-bounded organelle	fatty-acyl-CoA binding,dodecenoyl-CoA delta-isomerase activity,receptor binding	fatty acid beta-oxidation using acyl-CoA oxidase
25	GTSE1	3D4 / 1F3	Q9NYZ3	-1.18045	0.0124733	0.00607892	54	GTSE1_HUMAN	G2 and S phase-expressed protein 1	3	-55.8785	0.441215	3D4	1F3	nucleoplasm,cytosol,cytoplasmic microtubule,membrane	molecular_function,protein binding	DNA damage response, signal transduction by p53 class mediator resulting in cell cycle arrest,microtubule-based process,positive regulation of cell migration,proteasome-mediated ubiquitin-dependent protein catabolic process,positive regulation of protein export from nucleus,protein stabilization,positive regulation of protein localization to nucleus,regulation of cell cycle G2/M phase transition,…
25	GSDMA	3D4 / 1F3	Q96QA5	1.10565	0.00114163	0.000760293	36	GSDMA_HUMAN	Gasdermin-A	3	115.196	2.15196	3D4	1F3	cytosol,plasma membrane,perinuclear region of cytoplasm		apoptotic process
25	CBX2	3D4 / 1F3	Q14781	-1.05852	0.0832159	0.0308034	36	CBX2_HUMAN	Chromobox protein homolog 2	2	-51.9876	0.480124	3D4	1F3	euchromatin,heterochromatin,nucleus,nucleoplasm,PcG protein complex,PRC1 complex	DNA binding,chromatin binding,protein binding,methylated histone binding	negative regulation of transcription from RNA polymerase II promoter,transcription, DNA-templated,chromatin modification,cell differentiation,development of primary sexual characteristics
25	ATAD1	3D4 / 1F3	Q8NBU5	-0.0626609	0.466891	0.133049	36	ATAD1_HUMAN	ATPase family AAA domain-containing protein 1	2	-4.25035	0.957497	3D4	1F3	nucleus,mitochondrion,peroxisomal membrane,membrane,cell junction,postsynaptic membrane	ATP binding,ATPase activity	positive regulation of receptor internalization,learning,memory,negative regulation of synaptic transmission, glutamatergic
26	DHRS7B	3D4 / 1F3	Q6IAN0	2.60591	0.00061415	0.00280527	20	DRS7B_HUMAN	Dehydrogenase/reductase SDR family member 7B	3	508.773	6.08773	3D4	1F3	endoplasmic reticulum membrane,membrane,integral component of membrane	molecular_function,oxidoreductase activity	biological_process,oxidation-reduction process
26	CPD	3D4 / 1F3	O75976	-2.04486	0.487461	0.349282	5	CBPD_HUMAN	Carboxypeptidase D	1	-75.7654	0.242346	3D4	1F3	extracellular space,plasma membrane,membrane,integral component of membrane,extracellular exosome	metallocarboxypeptidase activity,serine-type carboxypeptidase activity,zinc ion binding	peptide metabolic process,protein processing
26	CCDC8	3D4 / 1F3	Q9H0W5	-1.672	0.0753968	0.110521	5	CCDC8_HUMAN	Coiled-coil domain-containing protein 8	1	-68.6182	0.313818	3D4	1F3	nucleus,cytoplasm,centrosome,cytosol,plasma membrane,3M complex	protein binding	microtubule cytoskeleton organization,regulation of mitotic nuclear division,negative regulation of phosphatase activity,post-translational protein modification
26	PAIP1	3D4 / 1F3	Q9H074	1.1858	0.126767	0.0441534	18	PAIP1_HUMAN	Polyadenylate-binding protein-interacting protein 1	1	127.489	2.27489	3D4	1F3	cytoplasm,cytosol	RNA binding,protein binding,translation activator activity	nuclear-transcribed mRNA poly(A) tail shortening,translational initiation,positive regulation of translation,mRNA stabilization
26	SYNE2	3D4 / 1F3	Q8WXH0	0.399122	0.250014	0.23663	15	SYNE2_HUMAN	Nesprin-2	3	31.8705	1.31871	3D4	1F3	nucleus,nuclear envelope,nuclear outer membrane,nucleoplasm,cytoplasm,mitochondrion,focal adhesion,integral component of membrane,aggresome,sarcoplasmic reticulum,Z disc,lamellipodium membrane,filopodium membrane,nuclear membrane,nuclear lumen,sarcoplasmic reticulum membrane,LINC complex,intermediate filament cytoskeleton,extracellular exosome	actin binding,protein binding,actin filament binding	nuclear envelope organization,nuclear migration,establishment or maintenance of cell polarity,fibroblast migration,nucleokinesis involved in cell motility in cerebral cortex radial glia guided migration,positive regulation of cell migration,nuclear migration along microfilament,protein localization to nucleus,centrosome localization,cytoskeletal anchoring at nuclear membrane,regulation of cilium …
26	CELF1	3D4 / 1F3	Q92879	0.336912	0.19812	0.0645238	18	CELF1_HUMAN	CUGBP Elav-like family member 1	1	26.305	1.26305	3D4	1F3	nucleus,nucleoplasm,cytoplasm,membrane,intracellular ribonucleoprotein complex	translation repressor activity, nucleic acid binding,RNA binding,mRNA binding,protein binding,pre-mRNA binding,BRE binding	mRNA splice site selection,mRNA processing,germ cell development,embryo development,RNA interference,negative regulation of translation,regulation of RNA splicing
26	ZNF703	3D4 / 1F3	Q9H7S9	0.331638	0.0870182	0.0319689	36	ZN703_HUMAN	Zinc finger protein 703	2	25.8442	1.25844	3D4	1F3	nucleus,cytoplasm,nuclear matrix,protein complex	nucleic acid binding,protein binding,metal ion binding,repressing transcription factor binding	transcription, DNA-templated,regulation of transcription, DNA-templated,positive regulation of cell proliferation,positive regulation of epithelial to mesenchymal transition,regulation of transforming growth factor beta receptor signaling pathway,positive regulation of cell migration,positive regulation of mammary gland epithelial cell proliferation,negative regulation of homotypic cell-cell adhe…
26	ACYP2	3D4 / 1F3	P14621	0.0975566	0.433097	0.124883	54	ACYP2_HUMAN	Acylphosphatase-2	3	6.99598	1.06996	3D4	1F3		acylphosphatase activity,protein binding,identical protein binding	phosphate-containing compound metabolic process
27	NDUFB11	3D4 / 1F3	Q9NX14	-1.57957	0.0240364	0.0106841	18	NDUBB_HUMAN	NADH dehydrogenase [ubiquinone] 1 beta subcomplex subunit 11, mitochondrial	1	-66.5419	0.334581	3D4	1F3	mitochondrion,mitochondrial inner membrane,mitochondrial respiratory chain complex I,integral component of membrane	protein binding	mitochondrial electron transport, NADH to ubiquinone,mitochondrial respiratory chain complex I assembly
27	CAVIN1	3D4 / 1F3	Q6NZI2	-1.36834	0.0311822	0.0595146	25	CAVN1_HUMAN	Caveolae-associated protein 1	4	-61.2662	0.387338	3D4	1F3	nucleus,nucleoplasm,cytoplasm,mitochondrion,endoplasmic reticulum,cytosol,plasma membrane,caveola,intracellular membrane-bounded organelle,protein complex,membrane raft	RNA binding,protein binding,rRNA primary transcript binding,identical protein binding	regulation of transcription, DNA-templated,transcription initiation from RNA polymerase I promoter,termination of RNA polymerase I transcription,rRNA transcription,positive regulation of cell motility
27	TAF8	3D4 / 1F3	Q7Z7C8	-0.689063	0.803207	0.207856	18	TAF8_HUMAN	Transcription initiation factor TFIID subunit 8	1	-37.9744	0.620256	3D4	1F3	nucleus,nucleoplasm,transcription factor TFIID complex,perinuclear region of cytoplasm	protein binding,protein heterodimerization activity	inner cell mass cell proliferation,cell differentiation,snRNA transcription from RNA polymerase II promoter,regulation of fat cell differentiation,positive regulation of transcription, DNA-templated,maintenance of protein location in nucleus
27	LYPLA1	3D4 / 1F3	O75608	-0.654893	0.0135462	0.00653095	36	LYPA1_HUMAN	Acyl-protein thioesterase 1	2	-36.4877	0.635123	3D4	1F3	cytoplasm,mitochondrion,cytosol,extracellular exosome	lysophospholipase activity,palmitoyl-(protein) hydrolase activity,lipase activity	protein depalmitoylation,fatty acid metabolic process,negative regulation of Golgi to plasma membrane protein transport,regulation of nitric-oxide synthase activity
27	RHOT2	3D4 / 1F3	Q8IXI1	0.480241	0.00542431	0.00297018	36	MIRO2_HUMAN	Mitochondrial Rho GTPase 2	2	39.4977	1.39498	3D4	1F3	cytosol,plasma membrane,membrane,integral component of mitochondrial outer membrane,extracellular exosome	GTPase activity,calcium ion binding,protein binding,GTP binding	cellular homeostasis,mitochondrion transport along microtubule,regulation of small GTPase mediated signal transduction,mitochondrial outer membrane permeabilization
27	COX7A2	3D4 / 1F3	P14406	-0.46146	0.00425866	0.00240603	18	CX7A2_HUMAN	Cytochrome c oxidase subunit 7A2, mitochondrial	1	-27.3749	0.726251	3D4	1F3	mitochondrial respiratory chain,extracellular exosome	cytochrome-c oxidase activity	electron transport chain,hydrogen ion transmembrane transport
27	MRPL33	3D4 / 1F3	O75394	-0.0945556	0.12054	0.0422931	18	RM33_HUMAN	39S ribosomal protein L33, mitochondrial	1	-6.34393	0.936561	3D4	1F3	mitochondrial inner membrane,mitochondrial large ribosomal subunit	structural constituent of ribosome	mitochondrial translational elongation,mitochondrial translational termination
28	APOBEC3C	3D4 / 1F3	Q9NRW3	-1.70254	0.000303856	0.000232647	36	ABC3C_HUMAN	DNA dC->dU-editing enzyme APOBEC-3C	2	-69.2755	0.307245	3D4	1F3	nucleus,cytoplasm	RNA binding,protein binding,zinc ion binding,hydrolase activity, acting on carbon-nitrogen (but not peptide) bonds, in cyclic amidines	cytidine deamination,negative regulation of transposition,viral process,negative regulation of viral genome replication,innate immune response,defense response to virus,DNA demethylation
28	POF1B	3D4 / 1F3	Q8WVV4	1.45098	0.00165654	0.00105638	18	POF1B_HUMAN	Protein POF1B	2	173.394	2.73394	3D4	1F3	actin filament,adherens junction,bicellular tight junction,desmosome	actin filament binding	epithelial cell morphogenesis,actin filament organization,actin cytoskeleton organization,bicellular tight junction assembly
28	NFU1	3D4 / 1F3	Q9UMS0	-1.3142	2.69658e-07	3.68427e-07	54	NFU1_HUMAN	NFU1 iron-sulfur cluster scaffold homolog, mitochondrial	3	-59.7851	0.402149	3D4	1F3	nucleus,nucleoplasm,mitochondrion,cytosol	iron ion binding,protein binding,4 iron, 4 sulfur cluster binding	iron-sulfur cluster assembly
28	GTF2B	3D4 / 1F3	Q00403	1.07557	7.10411e-05	6.27675e-05	18	TF2B_HUMAN	Transcription initiation factor IIB	1	110.755	2.10755	3D4	1F3	nucleus,nucleoplasm,transcription factor TFIID complex,nuclear body,transcriptional preinitiation complex	RNA polymerase II core promoter sequence-specific DNA binding,protein binding,transcription factor binding,TBP-class protein binding,metal ion binding,thyroid hormone receptor binding	regulation of transcription, DNA-templated,transcription from RNA polymerase II promoter,transcription initiation from RNA polymerase II promoter,transcription elongation from RNA polymerase II promoter,viral process,snRNA transcription from RNA polymerase II promoter,positive regulation of viral transcription,RNA polymerase II transcriptional preinitiation complex assembly,positive regulation of…
28	ARPC5L	3D4 / 1F3	Q9BPX5	-0.999739	0.132646	0.0458744	18	ARP5L_HUMAN	Actin-related protein 2/3 complex subunit 5-like protein	1	-49.9909	0.500091	3D4	1F3	cytoplasm,Arp2/3 protein complex,focal adhesion,extracellular exosome	molecular_function,protein binding,actin filament binding	biological_process,cell migration,Arp2/3 complex-mediated actin nucleation
28	ASPH	3D4 / 1F3	Q12797	-0.91619	0.235994	0.229775	10	ASPH_HUMAN	Aspartyl/asparaginyl beta-hydroxylase	2	-47.0093	0.529907	3D4	1F3	endoplasmic reticulum,endoplasmic reticulum membrane,plasma membrane,integral component of membrane,cortical endoplasmic reticulum,sarcoplasmic reticulum membrane	peptide-aspartate beta-dioxygenase activity,structural molecule activity,calcium ion binding,protein binding,structural constituent of muscle,electron carrier activity	muscle contraction,pattern specification process,negative regulation of cell proliferation,electron transport chain,regulation of protein stability,ion transmembrane transport,limb morphogenesis,peptidyl-aspartic acid hydroxylation,positive regulation of proteolysis,palate development,face morphogenesis,activation of cysteine-type endopeptidase activity,regulation of protein depolymerization,regu…
28	MTMR1	3D4 / 1F3	Q13613	0.900466	0.0194976	0.00893283	18	MTMR1_HUMAN	Myotubularin-related protein 1	1	86.6669	1.86667	3D4	1F3	cytoplasm,cytosol,plasma membrane	phosphatidylinositol-3-phosphatase activity,protein tyrosine phosphatase activity,protein homodimerization activity,phosphatidylinositol-3,5-bisphosphate 3-phosphatase activity	phosphatidylinositol biosynthetic process,peptidyl-tyrosine dephosphorylation,phosphatidylinositol dephosphorylation,regulation of phosphatidylinositol dephosphorylation
28	UBXN4	3D4 / 1F3	Q92575	0.888506	0.0910431	0.125244	5	UBXN4_HUMAN	UBX domain-containing protein 4	1	85.1258	1.85126	3D4	1F3	nuclear envelope,endoplasmic reticulum,endoplasmic reticulum membrane,cytosol	protein binding	response to unfolded protein,ER-associated ubiquitin-dependent protein catabolic process
28	VEZF1	3D4 / 1F3	Q14119	-0.578586	0.104633	0.037402	18	VEZF1_HUMAN	Vascular endothelial zinc finger 1	1	-33.038	0.66962	3D4	1F3	nucleoplasm	RNA polymerase II regulatory region sequence-specific DNA binding,transcriptional activator activity, RNA polymerase II transcription regulatory region sequence-specific binding,metal ion binding	angiogenesis,endothelial cell development,regulation of transcription from RNA polymerase II promoter,transcription from RNA polymerase II promoter,cellular defense response,positive regulation of transcription from RNA polymerase II promoter
29	PNKD	3D4 / 1F3	Q8N490	3.99162	0.0244215	0.0492876	5	PNKD_HUMAN	Probable hydrolase PNKD	1	1490.73	15.9073	3D4	1F3	nucleus,mitochondrion,membrane	hydroxyacylglutathione hydrolase activity,protein binding,metal ion binding	methylglyoxal catabolic process to D-lactate via S-lactoyl-glutathione,regulation of synaptic transmission, dopaminergic,regulation of dopamine metabolic process,negative regulation of neurotransmitter secretion,neuromuscular process controlling posture
29	DNAJC11	3D4 / 1F3	Q9NVH1	1.88771	0.153123	0.175338	5	DJC11_HUMAN	DnaJ homolog subfamily C member 11	1	270.048	3.70048	3D4	1F3	mitochondrion,extracellular exosome,mitochondrial sorting and assembly machinery complex,MICOS complex	protein binding	cristae formation
29	TOMM20	3D4 / 1F3	Q15388	1.56514	0.000103357	8.82353e-05	18	TOM20_HUMAN	Mitochondrial import receptor subunit TOM20 homolog	1	195.905	2.95905	3D4	1F3	mitochondrion,mitochondrial outer membrane,mitochondrial outer membrane translocase complex,extracellular matrix,integral component of mitochondrial outer membrane,ER-mitochondrion membrane contact site	protein binding,P-P-bond-hydrolysis-driven protein transmembrane transporter activity,mitochondrion targeting sequence binding,unfolded protein binding,protein channel activity	protein targeting to mitochondrion,tRNA import into mitochondrion,macroautophagy,protein deubiquitination,protein import into mitochondrial matrix,mitochondrial outer membrane translocase complex assembly
29	CHMP1A	3D4 / 1F3	Q9HD42	1.33196	0.0440624	0.017934	18	CHM1A_HUMAN	Charged multivesicular body protein 1a	1	151.744	2.51744	3D4	1F3	condensed nuclear chromosome,ESCRT III complex,early endosome,microtubule organizing center,endomembrane system,nuclear matrix,extracellular exosome	protein binding,metallopeptidase activity,zinc ion binding,protein domain specific binding,identical protein binding,protein homodimerization activity	cell separation after cytokinesis,transcription, DNA-templated,proteolysis,nucleus organization,vacuolar transport,mitotic chromosome condensation,mitotic metaphase plate congression,regulation of centrosome duplication,protein transport,vesicle-mediated transport,gene silencing,multivesicular body assembly,viral budding via host ESCRT complex,negative regulation of transcription by glucose,negat…
29	DNAJC2	3D4 / 1F3	Q99543	1.23328	1.05936e-09	2.02836e-09	54	DNJC2_HUMAN	DnaJ homolog subfamily C member 2	3	135.101	2.35101	3D4	1F3	nucleus,nucleoplasm,cytoplasm,cytosol,nuclear membrane	ATPase activator activity,DNA binding,chromatin binding,RNA binding,protein binding,Hsp70 protein binding,histone binding,ubiquitinated histone binding	DNA replication,transcription, DNA-templated,chromatin modification,positive regulation of ATPase activity,positive regulation of transcription, DNA-templated,'de novo' cotranslational protein folding,regulation of cellular response to heat,negative regulation of DNA biosynthetic process
29	MYOF	3D4 / 1F3	Q9NZM1	0.837151	0.00673087	0.00357337	36	MYOF_HUMAN	Myoferlin	2	78.6519	1.78652	3D4	1F3	nuclear envelope,plasma membrane,caveola,integral component of membrane,cytoplasmic vesicle membrane,cytoplasmic vesicle,nuclear membrane,intracellular membrane-bounded organelle,extracellular exosome	protein binding,phospholipid binding	plasma membrane repair,muscle contraction,myoblast fusion,blood circulation,regulation of vascular endothelial growth factor receptor signaling pathway,cellular response to heat
29	LSM14B	3D4 / 1F3	Q9BX40	0.537185	0.272502	0.0847082	18	LS14B_HUMAN	Protein LSM14 homolog B	1	45.1139	1.45114	3D4	1F3	intracellular ribonucleoprotein complex	RNA binding	regulation of translation,multicellular organism development
29	INTS3	3D4 / 1F3	Q68E01	-0.31488	0.51852	0.360177	5	INT3_HUMAN	Integrator complex subunit 3	1	-19.6082	0.803918	3D4	1F3	nucleus,nucleoplasm,nucleolus,cytoplasm,integrator complex,SOSS complex	protein binding	DNA repair,cellular response to DNA damage stimulus,mitotic cell cycle checkpoint,response to ionizing radiation,snRNA processing,snRNA transcription from RNA polymerase II promoter
29	HCCS	3D4 / 1F3	P53701	-0.0574694	0.603271	0.16487	36	CCHL_HUMAN	Cytochrome c-type heme lyase	2	-3.90518	0.960948	3D4	1F3	mitochondrion,mitochondrial inner membrane	holocytochrome-c synthase activity,metal ion binding	animal organ morphogenesis,cytochrome c-heme linkage,oxidation-reduction process
30	TMCO1	3D4 / 1F3	Q9UM00	3.2557	0.00406243	0.0125487	10	TMCO1_HUMAN	Calcium load-activated calcium channel	2	855.129	9.55129	3D4	1F3	Golgi membrane,endoplasmic reticulum,integral component of endoplasmic reticulum membrane	calcium channel activity	ER overload response,endoplasmic reticulum calcium ion homeostasis,calcium ion transmembrane transport
30	SERPINB8	3D4 / 1F3	P50452	1.83057	0.0155841	0.00737277	18	SPB8_HUMAN	Serpin B8	1	255.677	3.55677	3D4	1F3	extracellular space,cytosol,extracellular exosome	serine-type endopeptidase inhibitor activity,protein binding	negative regulation of endopeptidase activity,epithelial cell-cell adhesion
30	HMGCL	3D4 / 1F3	P35914	-1.66517	5.67874e-14	1.7924e-13	126	HMGCL_HUMAN	Hydroxymethylglutaryl-CoA lyase, mitochondrial	7	-68.4693	0.315307	3D4	1F3	mitochondrion,mitochondrial inner membrane,mitochondrial matrix,peroxisome	fatty-acyl-CoA binding,magnesium ion binding,hydroxymethylglutaryl-CoA lyase activity,receptor binding,manganese ion binding,carboxylic acid binding,protein homodimerization activity,metal ion binding	liver development,leucine catabolic process,lipid metabolic process,acyl-CoA metabolic process,mitochondrion organization,response to nutrient,response to starvation,ketone body biosynthetic process,protein tetramerization,response to fatty acid
30	CARHSP1	3D4 / 1F3	Q9Y2V2	1.57076	0.00158487	0.00101509	18	CHSP1_HUMAN	Calcium-regulated heat-stable protein 1	1	197.062	2.97062	3D4	1F3	cytoplasmic mRNA processing body,cytoplasm,cytosol,P granule,extracellular exosome,cytoplasmic exosome (RNase complex)	DNA binding,mRNA 3'-UTR binding,protein binding,phosphatase binding	regulation of transcription, DNA-templated,intracellular signal transduction,regulation of mRNA stability
30	ARFIP1	3D4 / 1F3	P53367	1.14681	4.73753e-201	2.2598e-198	468	ARFP1_HUMAN	Arfaptin-1	28	121.424	2.21424	3D4	1F3	Golgi membrane,cytosol,trans-Golgi network membrane	protein domain specific binding,cadherin binding,phosphatidylinositol-4-phosphate binding	intracellular protein transport,regulation of Arp2/3 complex-mediated actin nucleation,regulation of protein secretion
30	OSBPL9	3D4 / 1F3	Q96SU4	1.12285	1.44968e-05	1.46814e-05	36	OSBL9_HUMAN	Oxysterol-binding protein-related protein 9	2	117.777	2.17777	3D4	1F3	Golgi apparatus,cytosol,late endosome membrane,intracellular membrane-bounded organelle	lipid binding,sterol transporter activity	bile acid biosynthetic process,sterol transport
30	NDUFS7	3D4 / 1F3	O75251	0.987058	6.86762e-05	6.09037e-05	18	NDUS7_HUMAN	NADH dehydrogenase [ubiquinone] iron-sulfur protein 7, mitochondrial	1	98.2139	1.98214	3D4	1F3	mitochondrial respiratory chain complex I,mitochondrial matrix,neuron projection,neuronal cell body,synaptic membrane	protease binding,protein binding,NADH dehydrogenase (ubiquinone) activity,oxidoreductase activity, acting on NAD(P)H, quinone or similar compound as acceptor,metal ion binding,quinone binding,4 iron, 4 sulfur cluster binding,NADH dehydrogenase activity	mitochondrial electron transport, NADH to ubiquinone,mitochondrial respiratory chain complex I assembly
30	CAPN1	3D4 / 1F3	P07384	0.682718	0.255481	0.240287	5	CAN1_HUMAN	Calpain-1 catalytic subunit	1	60.5161	1.60516	3D4	1F3	extracellular region,mitochondrion,lysosome,cytosol,plasma membrane,focal adhesion,membrane,extracellular exosome,ficolin-1-rich granule lumen	endopeptidase activity,calcium-dependent cysteine-type endopeptidase activity,calcium ion binding,protein binding	proteolysis,positive regulation of cell proliferation,regulation of macroautophagy,extracellular matrix disassembly,receptor catabolic process,neutrophil degranulation,regulation of catalytic activity,mammary gland involution,cornification,self proteolysis
30	EIF2B1	3D4 / 1F3	Q14232	0.621544	0.099184	0.0357636	18	EI2BA_HUMAN	Translation initiation factor eIF-2B subunit alpha	1	53.852	1.53852	3D4	1F3	cytoplasm,cytosol,eukaryotic translation initiation factor 2B complex,plasma membrane,membrane	protein binding,identical protein binding,translation initiation factor activity,guanyl-nucleotide exchange factor activity	translational initiation,response to heat,response to glucose,oligodendrocyte development,response to peptide hormone,cellular response to stimulus,regulation of molecular function
30	GOLGB1	3D4 / 1F3	Q14789	0.572704	0.231376	0.22658	40	GOGB1_HUMAN	Golgin subfamily B member 1	8	48.7309	1.48731	3D4	1F3	Golgi membrane,endoplasmic reticulum-Golgi intermediate compartment,Golgi apparatus,Golgi stack,cis-Golgi network,membrane,integral component of membrane	transcription factor activity, sequence-specific DNA binding,RNA binding,protein binding,sequence-specific DNA binding	regulation of transcription, DNA-templated,ER to Golgi vesicle-mediated transport,Golgi organization,Requires Ontology
30	PARN	3D4 / 1F3	O95453	-0.268604	0.00306505	0.00180442	36	PARN_HUMAN	Poly(A)-specific ribonuclease PARN	2	-16.9877	0.830123	3D4	1F3	nucleus,nucleolus,cytoplasm,cytosol	RNA binding,mRNA 3'-UTR binding,nuclease activity,poly(A)-specific ribonuclease activity,protein binding,protein kinase binding,cation binding,metal ion binding,telomerase RNA binding	nuclear-transcribed mRNA catabolic process, nonsense-mediated decay,nuclear-transcribed mRNA poly(A) tail shortening,female gamete generation,RNA modification,positive regulation of telomere maintenance via telomerase,regulation of mRNA stability,positive regulation of telomerase activity,RNA phosphodiester bond hydrolysis, exonucleolytic,telomerase RNA stabilization,Requires Ontology,regulation …
30	IMP3	3D4 / 1F3	Q9NV31	0.103884	0.840417	0.474325	5	IMP3_HUMAN	U3 small nucleolar ribonucleoprotein protein IMP3	1	7.46631	1.07466	3D4	1F3	nucleus,nucleoplasm,nucleolus,small-subunit processome,Mpp10 complex,small ribosomal subunit	RNA binding,protein binding,snoRNA binding,structural constituent of ribosome,rRNA binding	rRNA processing,positive regulation of translational fidelity
31	CYB5B	3D4 / 1F3	O43169	4.40954	3.23066e-10	6.61384e-10	36	CYB5B_HUMAN	Cytochrome b5 type B	2	2025.22	21.2522	3D4	1F3	mitochondrial outer membrane,membrane,integral component of membrane	protein binding,heme binding,metal ion binding	xenobiotic metabolic process,oxidation-reduction process
31	PPP3CA	3D4 / 1F3	Q08209	3.54847	0.0792314	0.114058	10	PP2BA_HUMAN	Serine/threonine-protein phosphatase 2B catalytic subunit alpha isoform	2	1070.03	11.7003	3D4	1F3	nucleoplasm,mitochondrion,cytosol,calcineurin complex,Z disc,sarcolemma,postsynapse	protein serine/threonine phosphatase activity,calcium ion binding,protein binding,calmodulin binding,drug binding,cyclosporin A binding,enzyme binding,calmodulin-dependent protein phosphatase activity,protein heterodimerization activity,protein dimerization activity	G1/S transition of mitotic cell cycle,response to amphetamine,protein dephosphorylation,protein import into nucleus,calcium ion transport,Wnt signaling pathway, calcium modulating pathway,transition between fast and slow fiber,cardiac muscle hypertrophy in response to stress,dephosphorylation,calcineurin-NFAT signaling cascade,multicellular organismal response to stress,negative regulation of chr…
31	CD3EAP	3D4 / 1F3	O15446	-2.95521	0.0342368	0.0634944	15	RPA34_HUMAN	DNA-directed RNA polymerase I subunit RPA34	3	-87.1058	0.128942	3D4	1F3	RNA polymerase I transcription factor complex,fibrillar center,nucleus,nucleoplasm,chromosome,nucleolus,mitochondrion,cytosol	RNA binding,DNA-directed RNA polymerase activity	transcription initiation from RNA polymerase I promoter,transcription elongation from RNA polymerase I promoter,termination of RNA polymerase I transcription,transmembrane receptor protein tyrosine kinase signaling pathway,rRNA transcription,positive regulation of gene expression, epigenetic
31	PTRH2	3D4 / 1F3	Q9Y3E5	2.49325	9.36444e-09	2.12506e-07	20	PTH2_HUMAN	Peptidyl-tRNA hydrolase 2, mitochondrial	4	463.043	5.63043	3D4	1F3	mitochondrion,cytosol,membrane	aminoacyl-tRNA hydrolase activity,protein binding	apoptotic process,negative regulation of gene expression,positive regulation of anoikis,negative regulation of anoikis
31	SRC	3D4 / 1F3	P12931	1.79904	0.00171882	0.00631037	15	SRC_HUMAN	Proto-oncogene tyrosine-protein kinase Src	3	247.989	3.47989	3D4	1F3	podosome,nucleoplasm,cytoplasm,mitochondrion,mitochondrial inner membrane,lysosome,late endosome,cytosol,actin filament,plasma membrane,caveola,postsynaptic density,extrinsic component of cytoplasmic side of plasma membrane,ruffle membrane,neuron projection,perinuclear region of cytoplasm,extracellular exosome	protein kinase activity,protein tyrosine kinase activity,non-membrane spanning protein tyrosine kinase activity,SH3/SH2 adaptor activity,protein kinase C binding,receptor binding,insulin receptor binding,integrin binding,protein binding,ATP binding,protein C-terminus binding,kinase activity,enzyme binding,kinase binding,heme binding,estrogen receptor binding,ubiquitin protein ligase binding,SH2 d…	primary ovarian follicle growth,stimulatory C-type lectin receptor signaling pathway,cell cycle,signal transduction,signal complex assembly,epidermal growth factor receptor signaling pathway,transforming growth factor beta receptor signaling pathway,integrin-mediated signaling pathway,axon guidance,central nervous system development,cell proliferation,response to mechanical stimulus,response to v…
31	RTCA	3D4 / 1F3	O00442	1.5931	0.000113137	9.56642e-05	18	RTCA_HUMAN	RNA 3'-terminal phosphate cyclase	1	201.697	3.01697	3D4	1F3	nucleus,nucleoplasm	RNA binding,RNA-3'-phosphate cyclase activity,ATP binding	RNA processing
31	SPTLC1	3D4 / 1F3	O15269	-1.55234	6.36646e-05	5.69223e-05	36	SPTC1_HUMAN	Serine palmitoyltransferase 1	2	-65.9044	0.340956	3D4	1F3	endoplasmic reticulum,endoplasmic reticulum membrane,integral component of membrane,serine C-palmitoyltransferase complex,SPOTS complex	serine C-palmitoyltransferase activity,protein binding,pyridoxal phosphate binding	sphingolipid metabolic process,sphingomyelin biosynthetic process,sphingolipid biosynthetic process,sphinganine biosynthetic process,sphingosine biosynthetic process,ceramide biosynthetic process,positive regulation of lipophagy
31	LRPAP1	3D4 / 1F3	P30533	1.34828	0.258822	0.241791	5	AMRP_HUMAN	Alpha-2-macroglobulin receptor-associated protein	1	154.609	2.54609	3D4	1F3	extracellular region,endosome,endoplasmic reticulum,endoplasmic reticulum-Golgi intermediate compartment,Golgi apparatus,Golgi lumen,cis-Golgi network,plasma membrane,cell surface,endosome lumen,rough endoplasmic reticulum lumen	beta-amyloid binding,receptor binding,protein binding,heparin binding,lipase binding,receptor antagonist activity,low-density lipoprotein particle receptor binding,very-low-density lipoprotein particle receptor binding	negative regulation of receptor internalization,negative regulation of very-low-density lipoprotein particle clearance,negative regulation of protein binding,transcytosis,regulation of receptor-mediated endocytosis,negative regulation of cell death,extracellular negative regulation of signal transduction,negative regulation of beta-amyloid clearance,positive regulation of beta-amyloid clearance
31	OGFR	3D4 / 1F3	Q9NZT2	0.720478	0.0932507	0.0339449	18	OGFR_HUMAN	Opioid growth factor receptor	1	64.7728	1.64773	3D4	1F3	cellular_component,nucleus,cytoplasm,membrane	opioid receptor activity,protein binding	regulation of cell growth,opioid receptor signaling pathway
31	TOR1AIP2	3D4 / 1F3	Q8NFQ8	-0.550893	2.56508e-08	4.13359e-08	162	TOIP2_HUMAN	Torsin-1A-interacting protein 2	9	-31.7402	0.682598	3D4	1F3	endoplasmic reticulum,endoplasmic reticulum membrane,integral component of membrane,nuclear membrane	ATPase activator activity,ATPase binding	endoplasmic reticulum organization,positive regulation of ATPase activity,protein localization to nuclear envelope
31	LAMP1	3D4 / 1F3	P11279	-0.475383	0.215902	0.216881	5	LAMP1_HUMAN	Lysosome-associated membrane glycoprotein 1	1	-28.0724	0.719276	3D4	1F3	cytoplasm,lysosome,lysosomal membrane,late endosome,multivesicular body,cytosol,plasma membrane,integral component of plasma membrane,synaptic vesicle,external side of plasma membrane,endosome membrane,membrane,dendrite,azurophil granule membrane,sarcolemma,melanosome,neuronal cell body,cytolytic granule,autolysosome,perinuclear region of cytoplasm,phagolysosome membrane,extracellular exosome,alv…	virus receptor activity,protein binding,enzyme binding,protein domain specific binding	granzyme-mediated apoptotic signaling pathway,neutrophil degranulation,positive regulation of natural killer cell degranulation,positive regulation of natural killer cell mediated cytotoxicity,viral entry into host cell,autophagic cell death,protein stabilization,establishment of protein localization to organelle,Golgi to lysosome transport,regulation of organelle transport along microtubule
31	TOE1	3D4 / 1F3	Q96GM8	0.398897	0.530771	0.147992	54	TOE1_HUMAN	Target of EGR1 protein 1	3	31.85	1.3185	3D4	1F3	nucleoplasm,nucleolus,cytoplasm,Cajal body,nuclear body,nuclear speck	3'-5'-exoribonuclease activity,poly(A)-specific ribonuclease activity,protein binding,snRNA binding,metal ion binding	snRNA 3'-end processing,RNA phosphodiester bond hydrolysis, exonucleolytic
31	PLOD2	3D4 / 1F3	O00469	-0.257132	0.856451	0.21877	18	PLOD2_HUMAN	Procollagen-lysine,2-oxoglutarate 5-dioxygenase 2	1	-16.325	0.83675	3D4	1F3	endoplasmic reticulum,endoplasmic reticulum membrane,rough endoplasmic reticulum membrane,extracellular exosome	iron ion binding,procollagen-lysine 5-dioxygenase activity,L-ascorbic acid binding,procollagen glucosyltransferase activity	response to hypoxia,cellular protein modification process,peptidyl-lysine hydroxylation,hydroxylysine biosynthetic process,oxidation-reduction process,protein O-linked glycosylation
31	MRPL32	3D4 / 1F3	Q9BYC8	-0.189207	0.0324884	0.013815	18	RM32_HUMAN	39S ribosomal protein L32, mitochondrial	1	-12.2913	0.877087	3D4	1F3	mitochondrial inner membrane,mitochondrial ribosome,mitochondrial large ribosomal subunit	RNA binding,structural constituent of ribosome	translation,mitochondrial translational elongation,mitochondrial translational termination
32	DHPS	3D4 / 1F3	P49366	4.42365	0.000442289	0.000326266	18	DHYS_HUMAN	Deoxyhypusine synthase	1	2046.11	21.4611	3D4	1F3	cytoplasm,cytosol	protein binding,deoxyhypusine synthase activity,identical protein binding	translation,spermidine metabolic process,positive regulation of cell proliferation,peptidyl-lysine modification to peptidyl-hypusine,positive regulation of T cell proliferation,glucose homeostasis,spermidine catabolic process,protein homotetramerization
32	CEPT1	3D4 / 1F3	Q9Y6K0	2.42725	0.0588842	0.0934837	5	CEPT1_HUMAN	Choline/ethanolaminephosphotransferase 1	1	437.867	5.37867	3D4	1F3	endoplasmic reticulum membrane,integral component of membrane,nuclear membrane	diacylglycerol cholinephosphotransferase activity,ethanolaminephosphotransferase activity,metal ion binding	lipid metabolic process,phosphatidylethanolamine biosynthetic process,phosphatidylcholine biosynthetic process,CDP-choline pathway
32	IMPDH1	3D4 / 1F3	P20839	2.36912	0.0164201	0.00770946	18	IMDH1_HUMAN	Inosine-5'-monophosphate dehydrogenase 1	1	416.625	5.16625	3D4	1F3	extracellular region,nucleus,cytoplasm,cytosol,secretory granule lumen,azurophil granule lumen,ficolin-1-rich granule lumen	nucleic acid binding,DNA binding,RNA binding,IMP dehydrogenase activity,metal ion binding	GMP biosynthetic process,GTP biosynthetic process,purine ribonucleoside monophosphate biosynthetic process,neutrophil degranulation,lymphocyte proliferation,oxidation-reduction process
32	EGFR	3D4 / 1F3	P00533	-2.01012	0.00109032	0.000730968	18	EGFR_HUMAN	Epidermal growth factor receptor	1	-75.1747	0.248253	3D4	1F3	Golgi membrane,extracellular space,nucleus,cytoplasm,endosome,endoplasmic reticulum membrane,plasma membrane,focal adhesion,cell surface,endosome membrane,membrane,integral component of membrane,basolateral plasma membrane,apical plasma membrane,clathrin-coated vesicle membrane,early endosome membrane,nuclear membrane,protein complex,receptor complex,membrane raft,synapse,perinuclear region of cy…	virus receptor activity,chromatin binding,double-stranded DNA binding,MAP kinase kinase kinase activity,protein tyrosine kinase activity,transmembrane receptor protein tyrosine kinase activity,receptor signaling protein tyrosine kinase activity,transmembrane signaling receptor activity,epidermal growth factor-activated receptor activity,Ras guanyl-nucleotide exchange factor activity,integrin bind…	MAPK cascade,activation of MAPKK activity,ossification,embryonic placenta development,positive regulation of protein phosphorylation,hair follicle development,regulation of transcription from RNA polymerase II promoter,translation,response to stress,response to osmotic stress,signal transduction,cell surface receptor signaling pathway,epidermal growth factor receptor signaling pathway,activation …
32	MRPS33	3D4 / 1F3	Q9Y291	1.64332	0.282407	0.252914	5	RT33_HUMAN	28S ribosomal protein S33, mitochondrial	1	212.384	3.12384	3D4	1F3	mitochondrion,mitochondrial inner membrane,mitochondrial small ribosomal subunit	structural constituent of ribosome	translation,mitochondrial translational elongation,mitochondrial translational termination
32	ILKAP	3D4 / 1F3	Q9H0C8	1.42078	3.16564e-08	5.0229e-08	54	ILKAP_HUMAN	Integrin-linked kinase-associated serine/threonine phosphatase 2C	4	167.73	2.6773	3D4	1F3	nucleus,nucleoplasm,cytosol	protein serine/threonine phosphatase activity,protein binding,metal ion binding	protein dephosphorylation
32	VTA1	3D4 / 1F3	Q9NP79	1.32953	0.042838	0.0175096	18	VTA1_HUMAN	Vacuolar protein sorting-associated protein VTA1 homolog	1	151.322	2.51322	3D4	1F3	nucleoplasm,cytosol,endosome membrane,intracellular membrane-bounded organelle,extracellular exosome	protein binding,protein C-terminus binding	protein transport,endosomal transport,macroautophagy,viral life cycle,multivesicular body assembly,viral budding,multivesicular body sorting pathway,ESCRT III complex disassembly
32	AKAP13	3D4 / 1F3	Q12802	-0.923934	0.662839	0.415374	5	AKP13_HUMAN	A-kinase anchor protein 13	1	-47.293	0.52707	3D4	1F3	nucleus,cytosol,actin filament,cell cortex,membrane,perinuclear region of cytoplasm,cortical actin cytoskeleton	cAMP-dependent protein kinase activity,signal transducer activity,MAP-kinase scaffold activity,guanyl-nucleotide exchange factor activity,Rho guanyl-nucleotide exchange factor activity,protein binding,Rho GTPase binding,protein complex scaffold,metal ion binding,protein kinase A binding	protein phosphorylation,G-protein coupled receptor signaling pathway,heart development,regulation of cardiac muscle hypertrophy,positive regulation of Rho protein signal transduction,intracellular signal transduction,positive regulation of apoptotic process,positive regulation of I-kappaB kinase/NF-kappaB signaling,positive regulation of MAP kinase activity,regulation of small GTPase mediated sig…
32	ALDH5A1	3D4 / 1F3	P51649	0.466106	0.142274	0.167978	5	SSDH_HUMAN	Succinate-semialdehyde dehydrogenase, mitochondrial	1	38.1376	1.38138	3D4	1F3	mitochondrion,mitochondrial matrix	succinate-semialdehyde dehydrogenase (NAD+) activity,succinate-semialdehyde dehydrogenase [NAD(P)+] activity,protein homodimerization activity,NAD binding	glucose metabolic process,acetate metabolic process,succinate metabolic process,glutamate metabolic process,glutamate decarboxylation to succinate,glutamine metabolic process,glycerophospholipid metabolic process,glucosylceramide metabolic process,galactosylceramide metabolic process,glutathione metabolic process,central nervous system development,gamma-aminobutyric acid catabolic process,post-em…
32	ACAD9	3D4 / 1F3	Q9H845	0.337506	0.318954	0.0967895	18	ACAD9_HUMAN	Acyl-CoA dehydrogenase family member 9, mitochondrial	2	26.357	1.26357	3D4	1F3	nucleus,mitochondrion,mitochondrial inner membrane,dendrite,mitochondrial membrane	long-chain-acyl-CoA dehydrogenase activity,protein binding,flavin adenine dinucleotide binding,medium-chain-acyl-CoA dehydrogenase activity	long-chain fatty acid metabolic process,mitochondrial respiratory chain complex I assembly,medium-chain fatty acid metabolic process,oxidation-reduction process
32	ZFP91	3D4 / 1F3	Q96JP5	0.327254	0.449589	0.128878	18	ZFP91_HUMAN	E3 ubiquitin-protein ligase ZFP91	2	25.4623	1.25462	3D4	1F3	nucleus,nucleolus	nucleic acid binding,ubiquitin-protein transferase activity,metal ion binding	activation of NF-kappaB-inducing kinase activity,protein K63-linked ubiquitination
32	SPECC1	3D4 / 1F3	Q5M775	0.273035	0.637337	0.404939	5	CYTSB_HUMAN	Cytospin-B	1	20.8347	1.20835	3D4	1F3	nucleus,membrane
32	NDUFB10	3D4 / 1F3	O96000	0.0779442	0.132479	0.0458301	18	NDUBA_HUMAN	NADH dehydrogenase [ubiquinone] 1 beta subcomplex subunit 10	1	5.55129	1.05551	3D4	1F3	mitochondrial inner membrane,mitochondrial respiratory chain complex I,extracellular exosome	protein binding,NADH dehydrogenase (ubiquinone) activity	mitochondrial electron transport, NADH to ubiquinone,mitochondrial respiratory chain complex I assembly
33	GNA11	3D4 / 1F3	P29992	2.81502	1.04247e-06	1.35334e-05	30	GNA11_HUMAN	Guanine nucleotide-binding protein subunit alpha-11	5	603.73	7.0373	3D4	1F3	photoreceptor outer segment,cytoplasm,lysosomal membrane,heterotrimeric G-protein complex,plasma membrane,extracellular exosome	GTPase activity,signal transducer activity,GTP binding,G-protein beta/gamma-subunit complex binding,type 2A serotonin receptor binding,metal ion binding	skeletal system development,action potential,signal transduction,G-protein coupled receptor signaling pathway,adenylate cyclase-modulating G-protein coupled receptor signaling pathway,G-protein coupled acetylcholine receptor signaling pathway,heart development,phototransduction, visible light,entrainment of circadian clock,platelet activation,regulation of melanocyte differentiation,developmental…
33	CCNB1	3D4 / 1F3	P14635	2.44358	0.0545316	0.0886128	5	CCNB1_HUMAN	G2/mitotic-specific cyclin-B1	1	443.991	5.43991	3D4	1F3	spindle pole,condensed nuclear chromosome outer kinetochore,nucleus,nucleoplasm,cytoplasm,centrosome,cytosol,membrane,cyclin B1-CDK1 complex,mitochondrial matrix	cyclin-dependent protein serine/threonine kinase activity,patched binding,protein binding,protein kinase binding,histone kinase activity,ubiquitin-like protein ligase binding,cyclin-dependent protein serine/threonine kinase activator activity	G2/M transition of mitotic cell cycle,oocyte maturation,in utero embryonic development,negative regulation of protein phosphorylation,transcription initiation from RNA polymerase II promoter,protein complex assembly,DNA damage response, signal transduction by p53 class mediator resulting in cell cycle arrest,mitotic spindle organization,mitotic nuclear envelope disassembly,mitotic metaphase plate…
33	GMDS	3D4 / 1F3	O60547	0.938689	0.103493	0.037041	18	GMDS_HUMAN	GDP-mannose 4,6 dehydratase	1	91.6786	1.91679	3D4	1F3	cytoplasm,cytosol,extracellular exosome	protein binding,GDP-mannose 4,6-dehydratase activity,identical protein binding,NADP+ binding	Notch signaling pathway,GDP-mannose metabolic process,'de novo' GDP-L-fucose biosynthetic process
33	NLE1	3D4 / 1F3	Q9NVX2	-0.934304	0.375797	0.299681	10	NLE1_HUMAN	Notchless protein homolog 1	2	-47.6705	0.523295	3D4	1F3	nucleus,nucleolus,ribosome		ribosomal large subunit assembly,somitogenesis,kidney development,inner cell mass cell differentiation,Notch signaling pathway,negative regulation of mitotic cell cycle,skeletal system morphogenesis,hematopoietic stem cell homeostasis,positive regulation of canonical Wnt signaling pathway,negative regulation of cysteine-type endopeptidase activity involved in apoptotic signaling pathway
33	GCC2	3D4 / 1F3	Q8IWJ2	0.635602	0.010024	0.0247128	15	GCC2_HUMAN	GRIP and coiled-coil domain-containing protein 2	3	55.3586	1.55359	3D4	1F3	nucleoplasm,Golgi apparatus,trans-Golgi network,cytosol,membrane	protein binding,identical protein binding	protein targeting to lysosome,microtubule organizing center organization,protein localization to Golgi apparatus,microtubule anchoring,late endosome to Golgi transport,retrograde transport, endosome to Golgi,regulation of protein exit from endoplasmic reticulum,recycling endosome to Golgi transport,Golgi ribbon formation,Golgi to plasma membrane protein transport
33	HIBADH	3D4 / 1F3	P31937	0.614386	0.0883041	0.0323666	18	3HIDH_HUMAN	3-hydroxyisobutyrate dehydrogenase, mitochondrial	2	53.0907	1.53091	3D4	1F3	mitochondrial matrix	phosphogluconate dehydrogenase (decarboxylating) activity,3-hydroxyisobutyrate dehydrogenase activity,NAD binding	valine catabolic process,branched-chain amino acid catabolic process,oxidation-reduction process
33	NNT	3D4 / 1F3	Q13423	0.501515	0.257869	0.24125	5	NNTM_HUMAN	NAD(P) transhydrogenase, mitochondrial	1	41.57	1.4157	3D4	1F3	mitochondrion,mitochondrial inner membrane,mitochondrial respiratory chain,membrane,integral component of membrane	NAD(P)+ transhydrogenase (B-specific) activity,NAD(P)+ transhydrogenase activity,NAD(P)+ transhydrogenase (AB-specific) activity,NADP binding,NAD binding	tricarboxylic acid cycle,NADPH regeneration,proton transport,oxidation-reduction process,reactive oxygen species metabolic process,hydrogen ion transmembrane transport
33	TACO1	3D4 / 1F3	Q9BSH4	-0.338388	0.151447	0.0513526	18	TACO1_HUMAN	Translational activator of cytochrome c oxidase 1	1	-20.9075	0.790925	3D4	1F3	nucleus,mitochondrion	protein binding	regulation of translation
33	NUP54	3D4 / 1F3	Q7Z3B4	-0.167174	0.00310804	0.00182691	90	NUP54_HUMAN	Nucleoporin p54	7	-10.9415	0.890585	3D4	1F3	nuclear envelope,nuclear membrane,host cell,nuclear pore central transport channel	nucleocytoplasmic transporter activity,protein binding,structural constituent of nuclear pore	regulation of glycolytic process,mRNA export from nucleus,tRNA export from nucleus,protein targeting,NLS-bearing protein import into nucleus,nuclear pore organization,mitotic nuclear envelope disassembly,viral process,protein sumoylation,viral transcription,protein targeting to nuclear inner membrane,regulation of protein import into nucleus,protein homooligomerization,protein heterotetramerizati…
34	CDKAL1	3D4 / 1F3	Q5VV42	2.42924	0.0439956	0.0762908	5	CDKAL_HUMAN	Threonylcarbamoyladenosine tRNA methylthiotransferase	1	438.611	5.38611	3D4	1F3	endoplasmic reticulum,endoplasmic reticulum membrane,rough endoplasmic reticulum,membrane,integral component of membrane	molecular_function,protein binding,N6-threonylcarbomyladenosine methylthiotransferase activity,metal ion binding,4 iron, 4 sulfur cluster binding,tRNA (N(6)-L-threonylcarbamoyladenosine(37)-C(2))-methylthiotransferase	tRNA modification,biological_process,tRNA methylthiolation,maintenance of translational fidelity
34	UBA6	3D4 / 1F3	A0AVT1	-1.54798	0.0152067	0.0072274	18	UBA6_HUMAN	Ubiquitin-like modifier-activating enzyme 6	1	-65.8012	0.341988	3D4	1F3	cytoplasm,cytosol	ubiquitin activating enzyme activity,protein binding,ATP binding,FAT10 activating enzyme activity	ubiquitin-dependent protein catabolic process,cellular response to DNA damage stimulus,learning,locomotory behavior,protein ubiquitination,amygdala development,hippocampus development,protein ubiquitination involved in ubiquitin-dependent protein catabolic process,dendritic spine development
34	MRPL40	3D4 / 1F3	Q9NQ50	-1.51245	0.580789	0.383204	5	RM40_HUMAN	39S ribosomal protein L40, mitochondrial	1	-64.9484	0.350516	3D4	1F3	nucleus,mitochondrial inner membrane,mitochondrial ribosome,mitochondrial large ribosomal subunit	RNA binding,protein binding	anatomical structure morphogenesis,mitochondrial translational elongation,mitochondrial translational termination
34	CAMK2G	3D4 / 1F3	Q13555	1.28916	4.76416e-09	8.38562e-09	54	KCC2G_HUMAN	Calcium/calmodulin-dependent protein kinase type II subunit gamma	3	144.386	2.44386	3D4	1F3	nucleoplasm,cytoplasm,cytosol,plasma membrane,postsynaptic density,membrane,endocytic vesicle membrane,sarcoplasmic reticulum membrane,neuron projection	protein serine/threonine kinase activity,calmodulin-dependent protein kinase activity,calcium-dependent protein serine/threonine phosphatase activity,Ras guanyl-nucleotide exchange factor activity,protein binding,calmodulin binding,ATP binding,identical protein binding,protein homodimerization activity	G1/S transition of mitotic cell cycle,MAPK cascade,protein dephosphorylation,calcium ion transport,nervous system development,regulation of skeletal muscle adaptation,peptidyl-serine phosphorylation,peptidyl-threonine phosphorylation,insulin secretion,cell differentiation,intracellular signal transduction,protein autophosphorylation,protein oligomerization,regulation of calcium ion transport,inte…
34	SERPINB4	3D4 / 1F3	P48594	-1.12812	0.029004	0.0562514	45	SPB4_HUMAN	Serpin B4	8	-54.2489	0.457511	3D4	1F3	extracellular space,intracellular,cytoplasm,extracellular exosome	protease binding,serine-type endopeptidase inhibitor activity,enzyme binding	negative regulation of peptidase activity,negative regulation of endopeptidase activity,regulation of proteolysis,protection from natural killer cell mediated cytotoxicity
34	SUCLA2	3D4 / 1F3	Q9P2R7	0.630108	0.0913283	0.0333565	18	SUCB1_HUMAN	Succinate--CoA ligase [ADP-forming] subunit beta, mitochondrial	1	54.7681	1.54768	3D4	1F3	mitochondrion,mitochondrial matrix,myelin sheath,extracellular exosome	succinate-CoA ligase (ADP-forming) activity,protein binding,ATP binding,metal ion binding	tricarboxylic acid cycle,succinyl-CoA metabolic process,succinate metabolic process,succinyl-CoA pathway
34	ABCB7	3D4 / 1F3	O75027	-0.555129	9.86933e-05	8.47084e-05	126	ABCB7_HUMAN	ATP-binding cassette sub-family B member 7, mitochondrial	7	-31.9404	0.680596	3D4	1F3	mitochondrial inner membrane,integral component of membrane	ATP binding,heme transporter activity,ATPase activity, coupled to transmembrane movement of substances	transport,cellular iron ion homeostasis,heme transport,transmembrane transport
34	CLPP	3D4 / 1F3	Q16740	0.476717	0.603893	0.164969	36	CLPP_HUMAN	ATP-dependent Clp protease proteolytic subunit, mitochondrial	3	39.1573	1.39157	3D4	1F3	mitochondrion,mitochondrial matrix,endopeptidase Clp complex	serine-type endopeptidase activity,protein binding,peptidase activity,identical protein binding	protein homooligomerization,proteolysis involved in cellular protein catabolic process
34	AKR7A2	3D4 / 1F3	O43488	0.303323	0.0524462	0.020763	18	ARK72_HUMAN	Aflatoxin B1 aldehyde reductase member 2	1	23.3983	1.23398	3D4	1F3	Golgi apparatus,cytosol,extracellular exosome	alditol:NADP+ 1-oxidoreductase activity,aldo-keto reductase (NADP) activity,protein binding,electron carrier activity,phenanthrene-9,10-epoxide hydrolase activity	carbohydrate metabolic process,cellular aldehyde metabolic process,xenobiotic metabolic process,electron transport chain,daunorubicin metabolic process,doxorubicin metabolic process
34	NDUFAF4	3D4 / 1F3	Q9P032	-0.273087	9.60495e-05	8.25994e-05	72	NDUF4_HUMAN	NADH dehydrogenase [ubiquinone] 1 alpha subcomplex assembly factor 4	4	-17.2453	0.827547	3D4	1F3	mitochondrion,mitochondrial inner membrane,mitochondrial membrane	protein binding,calmodulin binding	mitochondrial respiratory chain complex I assembly
34	MPST	3D4 / 1F3	P25325	0.0680068	0.478304	0.135734	18	THTM_HUMAN	3-mercaptopyruvate sulfurtransferase	1	4.82674	1.04827	3D4	1F3	mitochondrion,cytosol,cell junction,neuron projection,synapse,extracellular exosome	thiosulfate sulfurtransferase activity,3-mercaptopyruvate sulfurtransferase activity,identical protein binding	kidney development,liver development,cyanate catabolic process,response to toxic substance,transsulfuration,spinal cord development,hydrogen sulfide biosynthetic process
35	NDUFA9	3D4 / 1F3	Q16795	1.95422	0.244384	0.234115	5	NDUA9_HUMAN	NADH dehydrogenase [ubiquinone] 1 alpha subcomplex subunit 9, mitochondrial	1	287.508	3.87508	3D4	1F3	nucleus,nucleoplasm,mitochondrion,mitochondrial respiratory chain complex I,mitochondrial matrix,mitochondrial membrane	NADH dehydrogenase activity,protein binding,NADH dehydrogenase (ubiquinone) activity,protein complex binding,coenzyme binding	mitochondrial electron transport, NADH to ubiquinone,sodium ion transport,circadian rhythm,mitochondrial respiratory chain complex I assembly,ubiquinone-6 biosynthetic process
35	PPME1	3D4 / 1F3	Q9Y570	1.91361	3.01475e-10	6.21517e-10	72	PPME1_HUMAN	Protein phosphatase methylesterase 1	4	276.75	3.7675	3D4	1F3	nucleoplasm	protein phosphatase inhibitor activity,protein phosphatase regulator activity,protein kinase binding,protein phosphatase binding,cadherin binding,protein phosphatase 2A binding,protein C-terminal methylesterase activity	G2/M transition of mitotic cell cycle,protein demethylation,negative regulation of phosphoprotein phosphatase activity
35	NDUFA8	3D4 / 1F3	P51970	1.13009	0.130695	0.158863	5	NDUA8_HUMAN	NADH dehydrogenase [ubiquinone] 1 alpha subcomplex subunit 8	1	118.872	2.18872	3D4	1F3	mitochondrion,mitochondrial inner membrane,mitochondrial respiratory chain complex I,mitochondrial intermembrane space	NADH dehydrogenase (ubiquinone) activity,protein complex binding	mitochondrial electron transport, NADH to ubiquinone,mitochondrial respiratory chain complex I assembly
35	TGM1	3D4 / 1F3	P22735	0.990384	7.87333e-06	8.38065e-06	36	TGM1_HUMAN	Protein-glutamine gamma-glutamyltransferase K	2	98.6714	1.98671	3D4	1F3	cornified envelope,cytosol,plasma membrane,intrinsic component of membrane,extracellular exosome	protein-glutamine gamma-glutamyltransferase activity,protein binding,metal ion binding	cellular protein modification process,positive regulation of keratinocyte proliferation,peptide cross-linking,keratinocyte differentiation,cell envelope organization,positive regulation of cell cycle,cornification
35	CUL5	3D4 / 1F3	Q93034	0.690473	9.63111e-06	1.01135e-05	36	CUL5_HUMAN	Cullin-5	2	61.3813	1.61381	3D4	1F3	cytosol,Cul5-RING ubiquitin ligase complex,Cul4-RING E3 ubiquitin ligase complex	ubiquitin-protein transferase activity,receptor activity,calcium channel activity,protein binding,ubiquitin protein ligase binding,ubiquitin protein ligase activity	G1/S transition of mitotic cell cycle,cellular response to DNA damage stimulus,cell cycle arrest,cell proliferation,negative regulation of cell proliferation,viral process,ERBB2 signaling pathway,protein ubiquitination involved in ubiquitin-dependent protein catabolic process,post-translational protein modification,calcium ion transmembrane transport,intrinsic apoptotic signaling pathway
35	GNB1L	3D4 / 1F3	Q9BYB4	0.593625	0.699159	0.186026	54	GNB1L_HUMAN	Guanine nucleotide-binding protein subunit beta-like protein 1	3	50.9034	1.50903	3D4	1F3	cytoplasm,cytoplasmic side of plasma membrane	molecular_function	G-protein coupled receptor signaling pathway,social behavior,intracellular signal transduction
35	MRPL50	3D4 / 1F3	Q8N5N7	-0.590829	0.649325	0.409925	5	RM50_HUMAN	39S ribosomal protein L50, mitochondrial	1	-33.6038	0.663962	3D4	1F3	mitochondrial inner membrane,mitochondrial large ribosomal subunit		mitochondrial translational elongation,mitochondrial translational termination
36	IGKC;	3D4 / 1F3	P01834;P0DOX7	1.98026	0.00110409	0.000738122	18	IGKC_HUMAN;IGK_HUMAN	Immunoglobulin kappa constant;Immunoglobulin kappa light chain	2	294.565	3.94565	3D4	1F3	extracellular region,extracellular space,plasma membrane,external side of plasma membrane,immunoglobulin complex, circulating,extracellular exosome,blood microparticle;	antigen binding,serine-type endopeptidase activity,immunoglobulin receptor binding;	retina homeostasis,proteolysis,receptor-mediated endocytosis,phagocytosis, recognition,phagocytosis, engulfment,immune response,complement activation,complement activation, classical pathway,regulation of complement activation,Fc-epsilon receptor signaling pathway,Fc-gamma receptor signaling pathway involved in phagocytosis,defense response to bacterium,innate immune response,regulation of immune…
36	GNG5	3D4 / 1F3	P63218	1.86264	0.0302002	0.0581021	25	GBG5_HUMAN	Guanine nucleotide-binding protein G(I)/G(S)/G(O) subunit gamma-5	3	263.674	3.63674	3D4	1F3	mitochondrion,heterotrimeric G-protein complex,plasma membrane,membrane,extracellular exosome	GTPase activity,signal transducer activity,protein binding,PDZ domain binding	signal transduction,G-protein coupled receptor signaling pathway,cellular response to glucagon stimulus,positive regulation of secondary heart field cardioblast proliferation,positive regulation of neural precursor cell proliferation
36	ROCK2	3D4 / 1F3	O75116	1.67132	0.00143571	0.00540878	15	ROCK2_HUMAN	Rho-associated protein kinase 2	3	218.506	3.18506	3D4	1F3	nucleus,centrosome,cytosol,plasma membrane,cytoplasmic ribonucleoprotein granule	RNA binding,protein serine/threonine kinase activity,structural molecule activity,protein binding,ATP binding,Rho GTPase binding,metal ion binding,Rho-dependent protein serine/threonine kinase activity	cytokinesis,positive regulation of protein phosphorylation,protein phosphorylation,smooth muscle contraction,G-protein coupled receptor signaling pathway,I-kappaB kinase/NF-kappaB signaling,Rho protein signal transduction,positive regulation of endothelial cell migration,positive regulation of gene expression,positive regulation of centrosome duplication,negative regulation of angiogenesis,regula…
36	PM20D2	3D4 / 1F3	Q8IYS1	1.41628	4.94814e-08	7.60761e-08	36	P20D2_HUMAN	Peptidase M20 domain-containing protein 2	2	166.897	2.66897	3D4	1F3	nucleoplasm,extracellular exosome	dipeptidase activity	proteolysis,regulation of cellular protein metabolic process
36	CMTR1	3D4 / 1F3	Q8N1G2	1.23159	4.288e-06	4.78268e-06	54	CMTR1_HUMAN	Cap-specific mRNA (nucleoside-2'-O-)-methyltransferase 1	3	134.826	2.34826	3D4	1F3	nucleus,nucleoplasm,cytosol	nucleic acid binding,mRNA (nucleoside-2'-O-)-methyltransferase activity	7-methylguanosine mRNA capping,mRNA methylation,cap1 mRNA methylation
36	LCN1	3D4 / 1F3	P31025	-1.03364	0.0380091	0.015805	36	LCN1_HUMAN	Lipocalin-1	2	-51.1524	0.488476	3D4	1F3	extracellular region,extracellular space,extracellular exosome	cysteine-type endopeptidase inhibitor activity,receptor binding,zinc ion binding,chloride ion binding,small molecule binding	retina homeostasis,proteolysis,negative regulation of endopeptidase activity,long-chain fatty acid transport,response to stimulus,sensory perception of taste
36	LAMC1	3D4 / 1F3	P11047	0.63754	0.158336	0.178881	10	LAMC1_HUMAN	Laminin subunit gamma-1	2	55.5674	1.55567	3D4	1F3	extracellular region,basement membrane,laminin-1 complex,extracellular space,endoplasmic reticulum lumen,extracellular matrix,laminin-10 complex,laminin-11 complex,extracellular exosome	extracellular matrix structural constituent	protein complex assembly,cell adhesion,endoderm development,cell migration,extracellular matrix disassembly,extracellular matrix organization,hemidesmosome assembly,substrate adhesion-dependent cell spreading,post-translational protein modification,cellular protein metabolic process,positive regulation of epithelial cell proliferation
36	VRK2	3D4 / 1F3	Q86Y07	0.635427	0.0516194	0.0204739	18	VRK2_HUMAN	Serine/threonine-protein kinase VRK2	3	55.3398	1.5534	3D4	1F3	nucleus,cytoplasm,endoplasmic reticulum,endoplasmic reticulum membrane,integral component of membrane,mitochondrial membrane,protein complex	protein serine/threonine kinase activity,protein binding,ATP binding,protein kinase binding,protein domain specific binding	protein phosphorylation,regulation of cell shape,viral process,peptidyl-serine phosphorylation,cellular response to oxidative stress,regulation of MAPK cascade,protein autophosphorylation,regulation of interleukin-1-mediated signaling pathway
36	COQ8A	3D4 / 1F3	Q8NI60	0.587829	0.0715134	0.0270488	18	COQ8A_HUMAN	Atypical kinase COQ8A, mitochondrial	1	50.2983	1.50298	3D4	1F3	mitochondrion,integral component of membrane	protein binding,ATP binding,kinase activity,ADP binding,protein kinase activity	ubiquinone biosynthetic process,phosphorylation,protein phosphorylation
36	GRHPR	3D4 / 1F3	Q9UBQ7	-0.313057	0.623461	0.399647	10	GRHPR_HUMAN	Glyoxylate reductase/hydroxypyruvate reductase	2	-19.5065	0.804935	3D4	1F3	cytoplasm,peroxisomal matrix,cytosol,extracellular exosome	glycerate dehydrogenase activity,hydroxypyruvate reductase activity,glyoxylate reductase (NADP) activity,carboxylic acid binding,protein homodimerization activity,NAD binding,NADPH binding	excretion,metabolic process,cellular nitrogen compound metabolic process,dicarboxylic acid metabolic process,protein oligomerization,oxidation-reduction process
36	IGKC	3D4 / 1F3	P01834	0.202862	0.490252	0.349729	10	IGKC_HUMAN	Immunoglobulin kappa constant	3	15.098	1.15098	3D4	1F3	extracellular region,extracellular space,plasma membrane,external side of plasma membrane,immunoglobulin complex, circulating,extracellular exosome,blood microparticle	antigen binding,serine-type endopeptidase activity,immunoglobulin receptor binding	retina homeostasis,proteolysis,receptor-mediated endocytosis,phagocytosis, recognition,phagocytosis, engulfment,immune response,complement activation,complement activation, classical pathway,regulation of complement activation,Fc-epsilon receptor signaling pathway,Fc-gamma receptor signaling pathway involved in phagocytosis,defense response to bacterium,innate immune response,regulation of immune…
36	RNF214	3D4 / 1F3	Q8ND24	0.105101	0.880461	0.486669	5	RN214_HUMAN	RING finger protein 214	1	7.55697	1.07557	3D4	1F3		metal ion binding
37	CNBP	3D4 / 1F3	P62633	1.81603	0.000706193	0.000495009	18	CNBP_HUMAN	Cellular nucleic acid-binding protein	1	252.112	3.52112	3D4	1F3	nucleus,endoplasmic reticulum,cytosol	RNA polymerase II regulatory region sequence-specific DNA binding,transcriptional repressor activity, RNA polymerase II transcription regulatory region sequence-specific binding,transcription factor activity, sequence-specific DNA binding,RNA binding,protein binding,zinc ion binding	negative regulation of transcription from RNA polymerase II promoter,transcription, DNA-templated,regulation of transcription, DNA-templated,cholesterol biosynthetic process,positive regulation of cell proliferation,positive regulation of transcription, DNA-templated,positive regulation of transcription from RNA polymerase II promoter
37	PIAS1;PIAS2	3D4 / 1F3	O75925;O75928	-1.19368	0.000565259	0.000405685	18	PIAS1_HUMAN;PIAS2_HUMAN	E3 SUMO-protein ligase PIAS1;E3 SUMO-protein ligase PIAS2	1	-56.2815	0.437185	3D4	1F3	nucleus,nucleoplasm,nuclear speck,PML body;nucleus,nucleoplasm,nuclear speck,PML body	DNA binding,transcription coactivator activity,transcription corepressor activity,protein binding,protein C-terminus binding,zinc ion binding,ligase activity,SUMO transferase activity,enzyme binding,protein domain specific binding,ubiquitin protein ligase binding,androgen receptor binding,SUMO ligase activity;DNA binding,transcription coactivator activity,protein binding,transcription factor bind…	G1/S transition of mitotic cell cycle,negative regulation of transcription from RNA polymerase II promoter,transcription, DNA-templated,JAK-STAT cascade,spermatogenesis,visual learning,protein sumoylation,androgen receptor signaling pathway,positive regulation of proteasomal ubiquitin-dependent protein catabolic process,positive regulation of protein sumoylation,regulation of cell proliferation,n…
37	PRKAR1A	3D4 / 1F3	P10644	0.980546	0.00435976	0.00245526	18	KAP0_HUMAN	cAMP-dependent protein kinase type I-alpha regulatory subunit	1	97.3212	1.97321	3D4	1F3	cytoplasm,cytosol,cAMP-dependent protein kinase complex,membrane,nucleotide-activated protein kinase complex,neuromuscular junction,protein complex,plasma membrane raft,ciliary base,immunological synapse,axoneme	cAMP-dependent protein kinase inhibitor activity,protein binding,cAMP-dependent protein kinase regulator activity,protein domain specific binding,cAMP binding,ubiquitin protein ligase binding,protein kinase A catalytic subunit binding	mesoderm formation,renal water homeostasis,regulation of transcription from RNA polymerase II promoter,female meiotic division,blood coagulation,activation of protein kinase A activity,intracellular signal transduction,sarcomere organization,negative regulation of meiotic nuclear division,negative regulation of activated T cell proliferation,cardiac muscle cell proliferation,cellular response to …
37	HMGA2	3D4 / 1F3	P52926	0.696176	0.00567458	0.00309258	18	HMGA2_HUMAN	High mobility group protein HMGI-C	2	62.0205	1.6202	3D4	1F3	nuclear chromosome,nucleus,nucleoplasm,protein-DNA complex,senescence-associated heterochromatin focus,SMAD protein complex	core promoter binding,transcriptional activator activity, RNA polymerase II core promoter proximal region sequence-specific binding,transcriptional repressor activity, RNA polymerase II core promoter proximal region sequence-specific binding,DNA binding,AT DNA binding,DNA-(apurinic or apyrimidinic site) lyase activity,DNA-dependent protein kinase activity,protein binding,transcription factor bind…	negative regulation of transcription from RNA polymerase II promoter,epithelial to mesenchymal transition,chondrocyte differentiation,mesodermal-endodermal cell signaling,base-excision repair,chromatin organization,regulation of transcription, DNA-templated,transcription from RNA polymerase II promoter,mitotic G2 DNA damage checkpoint,multicellular organism development,response to virus,regulatio…
37	SETD1A	3D4 / 1F3	O15047	-0.302173	0.603636	0.164935	36	SET1A_HUMAN	Histone-lysine N-methyltransferase SETD1A	2	-18.897	0.81103	3D4	1F3	nuclear chromatin,nucleus,nucleoplasm,nuclear speck,histone methyltransferase complex,Set1C/COMPASS complex	RNA binding,protein binding,beta-catenin binding,transcription factor binding,histone-lysine N-methyltransferase activity,histone methyltransferase activity (H3-K4 specific)	transcription, DNA-templated,regulation of transcription, DNA-templated,regulation of megakaryocyte differentiation,histone H3-K4 methylation,regulation of hematopoietic stem cell differentiation,regulation of chromatin organization
37	NUP43	3D4 / 1F3	Q8NFH3	0.205638	0.671091	0.418024	5	NUP43_HUMAN	Nucleoporin Nup43	1	15.3197	1.1532	3D4	1F3	condensed chromosome kinetochore,nuclear envelope,cytosol,nuclear pore outer ring,host cell,kinetochore	protein binding	regulation of glycolytic process,mRNA export from nucleus,tRNA export from nucleus,sister chromatid cohesion,mitotic nuclear envelope disassembly,viral process,protein sumoylation,viral transcription,cell division,regulation of gene silencing by miRNA,intracellular transport of virus,regulation of cellular response to heat
37	MPG	3D4 / 1F3	P29372	-0.0943422	0.658343	0.413365	15	3MG_HUMAN	DNA-3-methyladenine glycosylase	3	-6.33008	0.936699	3D4	1F3	nucleoplasm,mitochondrial nucleoid	damaged DNA binding,alkylbase DNA N-glycosylase activity,protein binding,DNA-3-methyladenine glycosylase activity,DNA N-glycosylase activity,DNA-7-methylguanine glycosylase activity,DNA-7-methyladenine glycosylase activity,DNA-3-methylguanine glycosylase activity	base-excision repair,DNA dealkylation involved in DNA repair,depurination
38	MRPL23	3D4 / 1F3	Q16540	0.943106	0.265607	0.245189	5	RM23_HUMAN	39S ribosomal protein L23, mitochondrial	1	92.2663	1.92266	3D4	1F3	fibrillar center,mitochondrion,mitochondrial inner membrane,mitochondrial large ribosomal subunit	RNA binding,structural constituent of ribosome,protein binding	translation,mitochondrial translation,mitochondrial translational elongation,mitochondrial translational termination
38	PAFAH1B2	3D4 / 1F3	P68402	-0.40102	0.814957	0.465865	5	PA1B2_HUMAN	Platelet-activating factor acetylhydrolase IB subunit beta	1	-24.2677	0.757323	3D4	1F3	fibrillar center,extracellular region,nucleolus,cytoplasm,cytosol,plasma membrane,secretory granule lumen,extracellular exosome,ficolin-1-rich granule lumen	1-alkyl-2-acetylglycerophosphocholine esterase activity,phospholipase A2 activity,protein binding,protein homodimerization activity,protein heterodimerization activity,platelet-activating factor acetyltransferase activity	lipid metabolic process,spermatogenesis,brain development,lipid catabolic process,positive regulation of macroautophagy,neutrophil degranulation
38	STRN	3D4 / 1F3	O43815	0.395437	0.374726	0.299324	5	STRN_HUMAN	Striatin	1	31.5341	1.31534	3D4	1F3	cytoplasm,bicellular tight junction,postsynaptic density,membrane,neuronal cell body,dendritic spine,postsynaptic membrane,protein phosphatase type 2A complex	protein binding,calmodulin binding,estrogen receptor binding,protein complex binding,protein phosphatase 2A binding,armadillo repeat domain binding	locomotory behavior,negative regulation of cell proliferation,Wnt signaling pathway,dendrite development,bicellular tight junction assembly
39	PPP5C	3D4 / 1F3	P53041	2.15161	2.10371e-16	8.43253e-16	54	PPP5_HUMAN	Serine/threonine-protein phosphatase 5	4	344.323	4.44323	3D4	1F3	nucleus,nucleoplasm,cytosol,plasma membrane,perikaryon,intracellular membrane-bounded organelle,protein complex,proximal dendrite	G-protein alpha-subunit binding,RNA binding,phosphoprotein phosphatase activity,protein serine/threonine phosphatase activity,signal transducer activity,protein binding,ATP binding,microtubule binding,lipid binding,identical protein binding,ADP binding,metal ion binding,Hsp90 protein binding	MAPK cascade,mitotic cell cycle,negative regulation of protein phosphorylation,DNA repair,transcription, DNA-templated,protein dephosphorylation,response to lead ion,histone dephosphorylation,peptidyl-threonine dephosphorylation,positive regulation of I-kappaB kinase/NF-kappaB signaling,response to morphine,protein heterooligomerization,peptidyl-serine dephosphorylation,cellular response to hydro…
39	AIP	3D4 / 1F3	O00170	1.65517	0.00348161	0.00201361	18	AIP_HUMAN	AH receptor-interacting protein	1	214.96	3.1496	3D4	1F3	nucleoplasm,cytoplasm,cytosol,aryl hydrocarbon receptor complex,plasma membrane	transcription coactivator activity,signal transducer activity,protein binding,transcription factor binding,aryl hydrocarbon receptor binding,GAF domain binding,unfolded protein binding	protein targeting to mitochondrion,xenobiotic metabolic process,regulation of protein kinase A signaling,protein maturation by protein folding,interleukin-12-mediated signaling pathway,negative regulation of cyclic-nucleotide phosphodiesterase activity,regulation of nucleic acid-templated transcription
39	HMGCS1	3D4 / 1F3	Q01581	1.64788	4.41685e-07	5.79598e-07	54	HMCS1_HUMAN	Hydroxymethylglutaryl-CoA synthase, cytoplasmic	3	213.373	3.13373	3D4	1F3	cytoplasm,cytosol	hydroxymethylglutaryl-CoA synthase activity,drug binding,isomerase activity,protein homodimerization activity,organic acid binding	liver development,lipid metabolic process,cholesterol biosynthetic process,brain development,isoprenoid biosynthetic process,male gonad development,response to low light intensity stimulus,response to purine-containing compound,regulation of lipid metabolic process,response to vitamin E,response to drug,regulation of cholesterol biosynthetic process,response to tellurium ion,cellular response to …
39	NOM1	3D4 / 1F3	Q5C9Z4	1.44211	0.207271	0.210708	5	NOM1_HUMAN	Nucleolar MIF4G domain-containing protein 1	1	171.717	2.71717	3D4	1F3	nucleus,nucleolus	RNA binding,protein binding	biological_process,neurogenesis,ribosomal small subunit biogenesis,hair follicle maturation
39	TNNC2	3D4 / 1F3	P02585	1.0961	0.00867062	0.00443646	18	TNNC2_HUMAN	Troponin C, skeletal muscle	1	113.775	2.13775	3D4	1F3	cytosol,troponin complex	calcium ion binding,protein binding,calcium-dependent protein binding,actin filament binding,actin binding	skeletal muscle contraction,regulation of muscle contraction,muscle filament sliding
39	CKM	3D4 / 1F3	P06732	1.06345	4.20851e-07	5.54164e-07	18	KCRM_HUMAN	Creatine kinase M-type	5	108.992	2.08992	3D4	1F3	cytosol	creatine kinase activity,protein binding,ATP binding	creatine metabolic process,phosphorylation,phosphocreatine biosynthetic process
39	EHMT2	3D4 / 1F3	Q96KQ7	-0.335573	0.186477	0.0612759	18	EHMT2_HUMAN	Histone-lysine N-methyltransferase EHMT2	1	-20.7531	0.792469	3D4	1F3	nuclear chromatin,nucleus,nucleoplasm,nuclear speck	p53 binding,protein binding,zinc ion binding,protein-lysine N-methyltransferase activity,histone-lysine N-methyltransferase activity,histone methyltransferase activity (H3-K9 specific),histone methyltransferase activity (H3-K27 specific),C2H2 zinc finger domain binding,promoter-specific chromatin binding	negative regulation of transcription from RNA polymerase II promoter,regulation of DNA replication,DNA methylation,cellular response to starvation,histone methylation,peptidyl-lysine dimethylation,histone lysine methylation,histone H3-K9 methylation,negative regulation of G0 to G1 transition,histone H3-K27 methylation,regulation of signal transduction by p53 class mediator
40	ISOC1	3D4 / 1F3	Q96CN7	1.33842	5.94086e-11	1.33906e-10	72	ISOC1_HUMAN	Isochorismatase domain-containing protein 1	4	152.874	2.52874	3D4	1F3	cytoplasm,peroxisome,extracellular exosome	molecular_function,catalytic activity,protein binding	biological_process,metabolic process
40	NIPSNAP1	3D4 / 1F3	Q9BPW8	-1.28022	0.0457734	0.0185308	18	NIPS1_HUMAN	Protein NipSnap homolog 1	1	-58.8268	0.411732	3D4	1F3	mitochondrion,mitochondrial inner membrane,synaptic membrane	protein binding,neurotransmitter binding	sensory perception of pain
40	MRPL47	3D4 / 1F3	Q9HD33	0.894317	0.157273	0.0530688	18	RM47_HUMAN	39S ribosomal protein L47, mitochondrial	1	85.873	1.85873	3D4	1F3	mitochondrion,mitochondrial inner membrane,mitochondrial large ribosomal subunit	molecular_function,structural constituent of ribosome	biological_process,mitochondrial translation,mitochondrial translational elongation,mitochondrial translational termination
40	ARPC5	3D4 / 1F3	O15511	-0.872013	0.00207192	0.00128352	36	ARPC5_HUMAN	Actin-related protein 2/3 complex subunit 5	2	-45.3616	0.546384	3D4	1F3	extracellular region,cytoplasm,endosome,cytosol,Arp2/3 protein complex,focal adhesion,actin cytoskeleton,lamellipodium,growth cone,secretory granule lumen,extracellular exosome,ficolin-1-rich granule lumen	structural constituent of cytoskeleton,protein binding,actin filament binding	movement of cell or subcellular component,smooth muscle cell migration,cell migration,orbitofrontal cortex development,maintenance of cell polarity,actin cytoskeleton organization,Arp2/3 complex-mediated actin nucleation,Fc-gamma receptor signaling pathway involved in phagocytosis,neutrophil degranulation,ephrin receptor signaling pathway,actin filament network formation,membrane organization,Req…
40	CPOX	3D4 / 1F3	P36551	-0.739105	2.62907e-21	1.56027e-20	216	HEM6_HUMAN	Oxygen-dependent coproporphyrinogen-III oxidase, mitochondrial	12	-40.0889	0.599111	3D4	1F3	mitochondrion,mitochondrial inner membrane,mitochondrial intermembrane space,cytosol	coproporphyrinogen oxidase activity,structural constituent of eye lens,protein homodimerization activity	protoporphyrinogen IX biosynthetic process,heme biosynthetic process,response to iron ion,response to lead ion,response to insecticide,response to arsenic-containing substance,response to methylmercury,oxidation-reduction process
40	ERAL1	3D4 / 1F3	O75616	-0.262191	0.0190826	0.00876919	90	ERAL1_HUMAN	GTPase Era, mitochondrial	5	-16.6179	0.833821	3D4	1F3	mitochondrion,mitochondrial inner membrane,mitochondrial matrix,cytosol	RNA binding,protein binding,GTP binding,rRNA binding,ribosomal small subunit binding	ribosomal small subunit assembly,mitochondrial translational elongation,mitochondrial translational termination
40	GFM1	3D4 / 1F3	Q96RP9	0.169233	0.0639605	0.0246135	90	EFGM_HUMAN	Elongation factor G, mitochondrial	5	12.4461	1.12446	3D4	1F3	mitochondrion,mitochondrial matrix	RNA binding,translation elongation factor activity,GTPase activity,protein binding,GTP binding	mitochondrial translational elongation
40	POLR2I	3D4 / 1F3	P36954	-0.0228803	0.887677	0.22491	18	RPB9_HUMAN	DNA-directed RNA polymerase II subunit RPB9	1	-1.57343	0.984266	3D4	1F3	nucleus,nucleoplasm,DNA-directed RNA polymerase II, core complex,nucleolus	nucleic acid binding,zinc ion binding,DNA-directed RNA polymerase activity	mRNA splicing, via spliceosome,maintenance of transcriptional fidelity during DNA-templated transcription elongation from RNA polymerase II promoter,transcription-coupled nucleotide-excision repair,transcription, DNA-templated,transcription from RNA polymerase II promoter,transcription initiation from RNA polymerase II promoter,transcription elongation from RNA polymerase II promoter,7-methylguan…
41	MRPL45	3D4 / 1F3	Q9BRJ2	2.8335	0.101632	0.134421	5	RM45_HUMAN	39S ribosomal protein L45, mitochondrial	1	612.802	7.12802	3D4	1F3	mitochondrial inner membrane,mitochondrial large ribosomal subunit	RNA binding,protein binding	mitochondrial translational elongation,mitochondrial translational termination
41	CHCHD4	3D4 / 1F3	Q8N4Q1	-2.60798	6.82309e-09	1.17654e-08	36	MIA40_HUMAN	Mitochondrial intermembrane space import and assembly protein 40	2	-83.5971	0.164029	3D4	1F3	mitochondrion,mitochondrial intermembrane space	protein binding,protein disulfide oxidoreductase activity	protein maturation by protein folding,protein import into mitochondrial intermembrane space,'de novo' posttranslational protein folding,oxidation-reduction process
41	SLC39A7	3D4 / 1F3	Q92504	1.63969	0.183953	0.197891	5	S39A7_HUMAN	Zinc transporter SLC39A7	1	211.599	3.11599	3D4	1F3	nucleoplasm,endoplasmic reticulum,endoplasmic reticulum membrane,Golgi apparatus,membrane,integral component of membrane	zinc ion transmembrane transporter activity,protein binding	cellular zinc ion homeostasis,zinc II ion transmembrane transport
41	NCLN	3D4 / 1F3	Q969V3	1.63199	0.156072	0.177365	5	NCLN_HUMAN	Nicalin	1	209.939	3.09939	3D4	1F3	endoplasmic reticulum membrane,membrane,integral component of membrane	protein binding	regulation of signal transduction,protein destabilization,regulation of protein complex assembly
41	MXRA7	3D4 / 1F3	P84157	-1.15396	0.00217212	0.00133561	36	MXRA7_HUMAN	Matrix-remodeling-associated protein 7	2	-55.0608	0.449392	3D4	1F3	integral component of membrane,extracellular matrix
41	LIG1	3D4 / 1F3	P18858	0.935646	0.00190259	0.00119393	36	DNLI1_HUMAN	DNA ligase 1	2	91.2747	1.91275	3D4	1F3	nucleus,nucleoplasm,mitochondrion,intracellular membrane-bounded organelle	DNA binding,DNA ligase activity,DNA ligase (ATP) activity,ATP binding,metal ion binding	DNA ligation,DNA repair,transcription-coupled nucleotide-excision repair,base-excision repair,nucleotide-excision repair, DNA gap filling,mismatch repair,anatomical structure morphogenesis,cell division,DNA biosynthetic process,Okazaki fragment processing involved in mitotic DNA replication,V(D)J recombination,DNA ligation involved in DNA repair
41	MPHOSPH10	3D4 / 1F3	O00566	-0.615538	0.237215	0.230468	10	MPP10_HUMAN	U3 small nucleolar ribonucleoprotein protein MPP10	2	-34.7313	0.652687	3D4	1F3	nucleoplasm,chromosome,nucleolus,small nucleolar ribonucleoprotein complex,small-subunit processome,Mpp10 complex	RNA binding,protein binding	RNA splicing, via transesterification reactions,rRNA processing,RNA processing,RNA splicing,negative regulation of phosphatase activity,maturation of SSU-rRNA
41	PKP1	3D4 / 1F3	Q13835	-0.608722	0.057749	0.0922576	20	PKP1_HUMAN	Plakophilin-1	4	-34.4223	0.655777	3D4	1F3	cornified envelope,nucleus,nucleoplasm,intermediate filament,plasma membrane,desmosome,intracellular membrane-bounded organelle,extracellular exosome,ficolin-1-rich granule membrane,messenger ribonucleoprotein complex	signal transducer activity,protein binding,lamin binding,intermediate filament binding,structural constituent of epidermis	cell adhesion,signal transduction,positive regulation of gene expression,keratinization,neutrophil degranulation,intermediate filament bundle assembly,cornification,cell-cell adhesion,negative regulation of mRNA catabolic process
41	OPA1	3D4 / 1F3	O60313	-0.485828	1.06174e-108	1.19165e-106	594	OPA1_HUMAN	Dynamin-like 120 kDa protein, mitochondrial	36	-28.5913	0.714087	3D4	1F3	nucleoplasm,mitochondrion,mitochondrial outer membrane,mitochondrial inner membrane,mitochondrial intermembrane space,cytosol,membrane,integral component of membrane,mitochondrial crista,dendrite,extrinsic component of mitochondrial inner membrane,axon cytoplasm	magnesium ion binding,GTPase activity,protein binding,GTP binding,microtubule binding,kinase binding,phosphatidic acid binding,cardiolipin binding	mitochondrial genome maintenance,mitochondrial fission,dynamin family protein polymerization involved in mitochondrial fission,apoptotic process,mitochondrion organization,inner mitochondrial membrane organization,visual perception,mitochondrial fusion,positive regulation of mitochondrial fusion,positive regulation of neuron maturation,response to muscle activity,axonal transport of mitochondrion…
41	PCLAF	3D4 / 1F3	Q15004	0.234026	0.337465	0.101359	54	PAF15_HUMAN	PCNA-associated factor	3	17.6112	1.17611	3D4	1F3	nucleus,nucleoplasm,centrosome,perinuclear region of cytoplasm	chromatin binding,protein binding	DNA replication,cellular response to DNA damage stimulus,centrosome cycle,response to UV,translesion synthesis,regulation of cell cycle
42	MRPL53	3D4 / 1F3	Q96EL3	2.37538	0.000558618	0.00258003	10	RM53_HUMAN	39S ribosomal protein L53, mitochondrial	2	418.871	5.18871	3D4	1F3	mitochondrial inner membrane,mitochondrial large ribosomal subunit	protein binding	mitochondrial translational elongation,mitochondrial translational termination
42	COPS5	3D4 / 1F3	Q92905	2.12826	0.070947	0.105833	15	CSN5_HUMAN	COP9 signalosome complex subunit 5	2	337.189	4.37189	3D4	1F3	nucleus,nucleoplasm,cytoplasm,cytosol,eukaryotic translation initiation factor 3 complex,synaptic vesicle,COP9 signalosome,cell junction,perinuclear region of cytoplasm,chromatin	transcription coactivator activity,translation initiation factor activity,thiol-dependent ubiquitin-specific protease activity,protein binding,metallopeptidase activity,NEDD8-specific protease activity,enzyme binding,macrophage migration inhibitory factor binding,metal ion binding	protein deneddylation,nucleotide-excision repair, DNA damage recognition,transcription-coupled nucleotide-excision repair,transcription from RNA polymerase II promoter,translation,translational initiation,protein deubiquitination,negative regulation of apoptotic process,post-translational protein modification,positive regulation of transcription from RNA polymerase II promoter,regulation of JNK c…
42	PFDN4	3D4 / 1F3	Q9NQP4	1.03271	0.000484589	0.000353777	36	PFD4_HUMAN	Prefoldin subunit 4	2	104.586	2.04586	3D4	1F3	nucleus,cytoplasm,mitochondrion,cytosol,prefoldin complex	protein binding,unfolded protein binding,chaperone binding	protein folding
42	SNAPIN	3D4 / 1F3	O95295	0.666988	0.34173	0.28317	5	SNAPN_HUMAN	SNARE-associated protein Snapin	1	58.7755	1.58776	3D4	1F3	Golgi membrane,lysosomal membrane,synaptic vesicle,cell junction,secretory granule,synaptic vesicle membrane,BLOC-1 complex,synapse,perinuclear region of cytoplasm,BORC complex,axon cytoplasm	SNARE binding,protein binding	intracellular protein transport,lysosomal lumen acidification,neurotransmitter secretion,anterograde axonal transport,retrograde axonal transport,endosome to lysosome transport,negative regulation of neuron projection development,viral process,synaptic vesicle exocytosis,synaptic vesicle maturation,neuron projection development,synaptic vesicle fusion to presynaptic active zone membrane,lysosome …
42	GSTK1	3D4 / 1F3	Q9Y2Q3	-0.636097	1.13541e-11	2.78631e-11	54	GSTK1_HUMAN	Glutathione S-transferase kappa 1	3	-35.6549	0.643451	3D4	1F3	intracellular,mitochondrial inner membrane,mitochondrial matrix,peroxisome,membrane,extracellular exosome	glutathione transferase activity,glutathione peroxidase activity,receptor binding,protein binding,protein disulfide oxidoreductase activity	glutathione metabolic process,epithelial cell differentiation,oxidation-reduction process,cellular oxidant detoxification,glutathione derivative biosynthetic process
42	ARL8A	3D4 / 1F3	Q96BM9	0.586551	0.260714	0.242536	10	ARL8A_HUMAN	ADP-ribosylation factor-like protein 8A	1	50.1652	1.50165	3D4	1F3	cytoplasm,lysosomal membrane,plasma membrane,membrane,midbody,late endosome membrane,azurophil granule membrane,spindle midzone,extracellular exosome,ficolin-1-rich granule membrane	GTPase activity,protein binding,GTP binding,alpha-tubulin binding,beta-tubulin binding	cell cycle,chromosome segregation,small GTPase mediated signal transduction,neutrophil degranulation,cell division
42	MRPL28	3D4 / 1F3	Q13084	0.468884	0.641735	0.406708	5	RM28_HUMAN	39S ribosomal protein L28, mitochondrial	1	38.4039	1.38404	3D4	1F3	mitochondrion,mitochondrial inner membrane,mitochondrial ribosome,mitochondrial large ribosomal subunit,cytosol	RNA binding,structural constituent of ribosome,protein binding	translation,mitochondrial translational elongation,mitochondrial translational termination
42	NDUFS8	3D4 / 1F3	O00217	-0.324819	0.642557	0.173605	18	NDUS8_HUMAN	NADH dehydrogenase [ubiquinone] iron-sulfur protein 8, mitochondrial	1	-20.1601	0.798399	3D4	1F3	mitochondrion,mitochondrial respiratory chain complex I,mitochondrial matrix	NADH dehydrogenase (ubiquinone) activity,metal ion binding,4 iron, 4 sulfur cluster binding,NADH dehydrogenase activity	mitochondrial electron transport, NADH to ubiquinone,response to oxidative stress,mitochondrial respiratory chain complex I assembly
42	NOL7	3D4 / 1F3	Q9UMY1	-0.286739	0.0106403	0.00530345	36	NOL7_HUMAN	Nucleolar protein 7	2	-18.0247	0.819753	3D4	1F3	nucleus,nucleolus,mitochondrion	RNA binding
43	MRPL2	3D4 / 1F3	Q5T653	3.77999	0.181514	0.196294	5	RM02_HUMAN	39S ribosomal protein L2, mitochondrial	1	1273.7	13.737	3D4	1F3	mitochondrial inner membrane,mitochondrial large ribosomal subunit	RNA binding,structural constituent of ribosome	mitochondrial translation,mitochondrial translational elongation,mitochondrial translational termination,cytoplasmic translation
43	LGALS7	3D4 / 1F3	P47929	2.39097	0.198551	0.205393	10	LEG7_HUMAN	Galectin-7	2	424.508	5.24508	3D4	1F3	extracellular space,nucleus,cytoplasm,extracellular exosome	carbohydrate binding	apoptotic process,heterophilic cell-cell adhesion via plasma membrane cell adhesion molecules
43	RAC2	3D4 / 1F3	P15153	2.26612	0.0774171	0.112344	5	RAC2_HUMAN	Ras-related C3 botulinum toxin substrate 2	1	381.028	4.81028	3D4	1F3	nuclear envelope,cytosol,plasma membrane,focal adhesion,lamellipodium,phagocytic vesicle membrane,extracellular exosome,actin filament	GTPase activity,protein binding,GTP binding,protein kinase regulator activity	chemotaxis,actin filament organization,signal transduction,G-protein coupled receptor signaling pathway,small GTPase mediated signal transduction,positive regulation of cell proliferation,regulation of hydrogen peroxide metabolic process,positive regulation of lamellipodium assembly,regulation of cell-substrate adhesion,cell projection assembly,platelet activation,regulation of T cell proliferati…
43	ELMSAN1	3D4 / 1F3	Q6PJG2	-1.55887	6.04814e-05	5.42796e-05	36	EMSA1_HUMAN	ELM2 and SANT domain-containing protein 1	2	-66.0582	0.339418	3D4	1F3	histone deacetylase complex,nucleoplasm,transcription factor complex	transcription factor activity, sequence-specific DNA binding,transcription factor binding,transcription regulatory region DNA binding	transcription, DNA-templated,regulation of transcription from RNA polymerase II promoter
43	LLPH	3D4 / 1F3	Q9BRT6	1.27743	0.496681	0.351797	5	LLPH_HUMAN	Protein LLP homolog	1	142.407	2.42407	3D4	1F3	chromosome,nucleolus	basal RNA polymerase II transcription machinery binding,RNA binding	positive regulation of dendritic spine development,dendrite extension
43	ANKLE2	3D4 / 1F3	Q86XL3	0.712785	0.00425556	0.00240581	36	ANKL2_HUMAN	Ankyrin repeat and LEM domain-containing protein 2	2	63.8965	1.63897	3D4	1F3	endoplasmic reticulum membrane,membrane,integral component of endoplasmic reticulum membrane	protein binding,protein phosphatase regulator activity,protein phosphatase 2A binding	mitotic nuclear envelope reassembly,central nervous system development,positive regulation of protein dephosphorylation,negative regulation of phosphorylation,negative regulation of apoptotic process,regulation of phosphoprotein phosphatase activity,regulation of catalytic activity,cell division
43	LRRC41	3D4 / 1F3	Q15345	0.696263	0.0632316	0.0243705	18	LRC41_HUMAN	Leucine-rich repeat-containing protein 41	1	62.0303	1.6203	3D4	1F3	nucleus,cytoplasm,cytosol,membrane	protein homodimerization activity	protein ubiquitination,post-translational protein modification
43	NAXE	3D4 / 1F3	Q8NCW5	0.205043	0.275881	0.0855626	36	NNRE_HUMAN	NAD(P)H-hydrate epimerase	2	15.2721	1.15272	3D4	1F3	extracellular region,extracellular space,nucleoplasm,mitochondrion,mitochondrial matrix,cytosol,cilium,intracellular membrane-bounded organelle,cell body,extracellular exosome	nucleotide binding,protein binding,protein homodimerization activity,metal ion binding,NADHX epimerase activity,NADPHX epimerase activity	NADH metabolic process,NADP metabolic process,NAD biosynthesis via nicotinamide riboside salvage pathway,nicotinamide nucleotide metabolic process,protein homotetramerization
43	ELOVL5	3D4 / 1F3	Q9NYP7	-0.18101	0.567606	0.378317	5	ELOV5_HUMAN	Elongation of very long chain fatty acids protein 5	1	-11.7915	0.882085	3D4	1F3	endoplasmic reticulum,endoplasmic reticulum membrane,membrane,integral component of endoplasmic reticulum membrane,dendrite,neuronal cell body,dendritic tree	protein binding,fatty acid elongase activity,3-oxo-arachidoyl-CoA synthase activity,3-oxo-cerotoyl-CoA synthase activity,3-oxo-lignoceronyl-CoA synthase activity,Requires Ontology	unsaturated fatty acid biosynthetic process,fatty acid elongation, saturated fatty acid,sphingolipid biosynthetic process,fatty acid elongation, monounsaturated fatty acid,fatty acid elongation, polyunsaturated fatty acid,long-chain fatty-acyl-CoA biosynthetic process,alpha-linolenic acid metabolic process,very long-chain fatty acid biosynthetic process,linoleic acid metabolic process,positive re…
43	ATP6V1E1	3D4 / 1F3	P36543	-0.175364	0.752475	0.446393	5	VATE1_HUMAN	V-type proton ATPase subunit E 1	1	-11.4456	0.885544	3D4	1F3	mitochondrion,lysosomal membrane,endosome,cytosol,microvillus,apical plasma membrane,proton-transporting two-sector ATPase complex,proton-transporting two-sector ATPase complex, catalytic domain,extracellular exosome	protein binding,hydrogen-exporting ATPase activity, phosphorylative mechanism,proton-transporting ATPase activity, rotational mechanism,ATPase binding	insulin receptor signaling pathway,ATP hydrolysis coupled proton transport,proton transport,regulation of macroautophagy,transferrin transport,ion transmembrane transport,phagosome acidification
43	NDUFS2	3D4 / 1F3	O75306	0.0727329	0.503953	0.141685	18	NDUS2_HUMAN	NADH dehydrogenase [ubiquinone] iron-sulfur protein 2, mitochondrial	1	5.1707	1.05171	3D4	1F3	nucleoplasm,mitochondrion,mitochondrial respiratory chain complex I,mitochondrial matrix	protein binding,NADH dehydrogenase (ubiquinone) activity,electron carrier activity,ubiquitin protein ligase binding,metal ion binding,quinone binding,NAD binding,4 iron, 4 sulfur cluster binding,NADH dehydrogenase activity	mitochondrial electron transport, NADH to ubiquinone,response to oxidative stress,mitochondrial respiratory chain complex I assembly,mitochondrial ATP synthesis coupled electron transport
44	CDCA8	3D4 / 1F3	Q53HL2	-2.42632	0.00234666	0.00142821	18	BOREA_HUMAN	Borealin	1	-81.3961	0.186039	3D4	1F3	chromosome, centromeric region,nucleus,nucleoplasm,nucleolus,cytosol,chromocenter,midbody,chromosome passenger complex,protein complex,intercellular bridge,spindle midzone	protein binding	sister chromatid cohesion,mitotic metaphase plate congression,protein sumoylation,chromosome organization,cell division
44	PFDN6	3D4 / 1F3	O15212	1.72083	3.153e-06	3.61316e-06	72	PFD6_HUMAN	Prefoldin subunit 6	4	229.625	3.29625	3D4	1F3	cytoplasm,prefoldin complex	unfolded protein binding,chaperone binding	protein folding,chaperone-mediated protein complex assembly
44	TTLL12	3D4 / 1F3	Q14166	1.36899	0.00137525	0.000895864	18	TTL12_HUMAN	Tubulin--tyrosine ligase-like protein 12	1	158.29	2.5829	3D4	1F3		catalytic activity,ATP binding	cellular protein modification process
44	PEPD	3D4 / 1F3	P12955	1.03313	0.0470231	0.0189603	18	PEPD_HUMAN	Xaa-Pro dipeptidase	1	104.646	2.04646	3D4	1F3	nucleus,nucleoplasm,extracellular exosome	aminopeptidase activity,metallocarboxypeptidase activity,protein binding,manganese ion binding,proline dipeptidase activity	proteolysis,cellular amino acid metabolic process,collagen catabolic process
44	SSR3	3D4 / 1F3	Q9UNL2	0.978668	0.0127258	0.00618228	18	SSRG_HUMAN	Translocon-associated protein subunit gamma	1	97.0645	1.97065	3D4	1F3	intracellular,endoplasmic reticulum membrane,integral component of membrane		SRP-dependent cotranslational protein targeting to membrane
44	EIF2B4	3D4 / 1F3	Q9UI10	0.962473	0.0852276	0.120115	5	EI2BD_HUMAN	Translation initiation factor eIF-2B subunit delta	1	94.8647	1.94865	3D4	1F3	cytoplasm,cytosol,eukaryotic translation initiation factor 2B complex	protein binding,translation initiation factor binding,translation initiation factor activity,guanyl-nucleotide exchange factor activity	ovarian follicle development,translational initiation,regulation of translation,response to heat,response to glucose,oligodendrocyte development,myelination,response to peptide hormone,cellular response to stimulus,regulation of molecular function
44	AARS2	3D4 / 1F3	Q5JTZ9	-0.838645	8.05189e-06	8.55878e-06	36	SYAM_HUMAN	Alanine--tRNA ligase, mitochondrial	2	-44.0831	0.559169	3D4	1F3	mitochondrion	tRNA binding,alanine-tRNA ligase activity,ATP binding,amino acid binding,metal ion binding	tRNA modification,mitochondrial respiratory chain complex assembly,mitochondrial alanyl-tRNA aminoacylation
44	GOLPH3	3D4 / 1F3	Q9H4A6	-0.246011	0.483876	0.13709	18	GOLP3_HUMAN	Golgi phosphoprotein 3	2	-15.6775	0.843225	3D4	1F3	mitochondrion,mitochondrial intermembrane space,endosome,Golgi apparatus,trans-Golgi network,cytosol,plasma membrane,Golgi cisterna,Golgi cisterna membrane,intracellular membrane-bounded organelle	protein binding,enzyme binding,phosphatidylinositol-4-phosphate binding	retrograde vesicle-mediated transport, Golgi to ER,Golgi organization,cell proliferation,glycoprotein biosynthetic process,protein secretion,gene expression,regulation of mitochondrion organization,cell migration,lamellipodium assembly,positive regulation of TOR signaling,Golgi to plasma membrane protein transport,negative regulation of apoptotic process,protein retention in Golgi apparatus,Golgi…
44	FLOT2	3D4 / 1F3	Q14254	0.0426402	0.520638	0.361123	15	FLOT2_HUMAN	Flotillin-2	3	2.9997	1.03	3D4	1F3	uropod,acrosomal membrane,endosome,plasma membrane,caveola,cell-cell adherens junction,focal adhesion,membrane,basolateral plasma membrane,flotillin complex,lamellipodium,endocytic vesicle,cytoplasmic vesicle,vesicle,cell-cell contact zone,perinuclear region of cytoplasm,extracellular exosome,apical plasma membrane,cortical actin cytoskeleton	protease binding,protein binding,ionotropic glutamate receptor binding,protein heterodimerization activity	membrane raft assembly,cell adhesion,epidermis development,negative regulation of gene expression,protein localization to plasma membrane raft,regulation of myoblast differentiation,protein stabilization,protein localization to plasma membrane,negative regulation of amyloid precursor protein catabolic process,positive regulation of establishment of T cell polarity,regulation of heterotypic cell-c…
45	MAT2B	3D4 / 1F3	Q9NZL9	3.21536	0.00551372	0.0158096	10	MAT2B_HUMAN	Methionine adenosyltransferase 2 subunit beta	2	828.792	9.28792	3D4	1F3	intracellular,nucleus,mitochondrion,cytosol,methionine adenosyltransferase complex,extracellular exosome	protein binding,enzyme binding,methionine adenosyltransferase regulator activity	S-adenosylmethionine biosynthetic process,one-carbon metabolic process,methylation,regulation of catalytic activity
45	SERPINB3	3D4 / 1F3	P29508	1.53084	1.38296e-33	1.79502e-32	144	SPB3_HUMAN	Serpin B3	16	188.954	2.88954	3D4	1F3	extracellular region,extracellular space,nucleus,cytoplasm,cytoplasmic vesicle,vesicle,azurophil granule lumen,extracellular exosome	virus receptor activity,protease binding,serine-type endopeptidase inhibitor activity,cysteine-type endopeptidase inhibitor activity	positive regulation of cell proliferation,negative regulation of peptidase activity,positive regulation of epithelial to mesenchymal transition,positive regulation of endopeptidase activity,negative regulation of endopeptidase activity,positive regulation of cell migration,autocrine signaling,paracrine signaling,negative regulation of catalytic activity,neutrophil degranulation,negative regulatio…
45	FLOT1	3D4 / 1F3	O75955	1.1719	0.394655	0.308237	5	FLOT1_HUMAN	Flotillin-1	1	125.309	2.25309	3D4	1F3	uropod,lysosomal membrane,endosome,early endosome,microtubule organizing center,plasma membrane,caveola,cell-cell junction,cell-cell adherens junction,focal adhesion,membrane,integral component of membrane,basolateral plasma membrane,flotillin complex,lamellipodium,cytoplasmic vesicle,centriolar satellite,sarcolemma,melanosome,cell-cell contact zone,membrane raft,extracellular exosome,apical plas…	protease binding,protein binding,ionotropic glutamate receptor binding,protein heterodimerization activity	membrane raft assembly,positive regulation of cytokine production,positive regulation of protein phosphorylation,regulation of receptor internalization,axonogenesis,extracellular matrix disassembly,positive regulation of protein binding,positive regulation of synaptic transmission, dopaminergic,positive regulation of interferon-beta production,dsRNA transport,positive regulation of heterotypic ce…
45	FBXO22	3D4 / 1F3	Q8NEZ5	0.969072	0.00356509	0.00205784	18	FBX22_HUMAN	F-box only protein 22	1	95.7581	1.95758	3D4	1F3	nucleus,cytosol,Z disc	ubiquitin-protein transferase activity,protein binding	protein polyubiquitination,cellular protein modification process,ubiquitin-dependent protein catabolic process,nucleocytoplasmic transport,cellular response to starvation,positive regulation of proteasomal ubiquitin-dependent protein catabolic process,post-translational protein modification,regulation of skeletal muscle fiber development,positive regulation of protein ubiquitination involved in u…
45	ARL8B	3D4 / 1F3	Q9NVJ2	0.968384	0.0466594	0.0800123	15	ARL8B_HUMAN	ADP-ribosylation factor-like protein 8B	2	95.6647	1.95665	3D4	1F3	cytoplasm,membrane,midbody,late endosome membrane,spindle midzone,extracellular exosome,lysosomal membrane	GTPase activity,protein binding,GTP binding,GDP binding,alpha-tubulin binding,beta-tubulin binding	cell cycle,chromosome segregation,small GTPase mediated signal transduction,lysosome localization,cell division
45	SUCLG1	3D4 / 1F3	P53597	0.367927	0.871544	0.221824	18	SUCA_HUMAN	Succinate--CoA ligase [ADP/GDP-forming] subunit alpha, mitochondrial	1	29.0497	1.2905	3D4	1F3	mitochondrion,mitochondrial inner membrane,mitochondrial matrix,cytosol,plasma membrane,extracellular exosome	nucleotide binding,RNA binding,succinate-CoA ligase (ADP-forming) activity,succinate-CoA ligase (GDP-forming) activity,cofactor binding	tricarboxylic acid cycle
45	CBX8	3D4 / 1F3	Q9HC52	-0.145155	0.426102	0.123182	18	CBX8_HUMAN	Chromobox protein homolog 8	2	-9.57177	0.904282	3D4	1F3	nuclear chromatin,heterochromatin,nucleus,nucleoplasm,PcG protein complex,PRC1 complex	single-stranded RNA binding,protein binding,methylated histone binding,ubiquitin-protein transferase activator activity	negative regulation of transcription from RNA polymerase II promoter,transcription, DNA-templated,positive regulation of cell proliferation,histone ubiquitination,positive regulation of collagen biosynthetic process,positive regulation of DNA repair,regulation of catalytic activity,cellular response to hydrogen peroxide
45	DMAP1	3D4 / 1F3	Q9NPF5	0.105872	0.00256488	0.00154524	18	DMAP1_HUMAN	DNA methyltransferase 1-associated protein 1	1	7.61449	1.07614	3D4	1F3	nucleus,nucleoplasm,replication fork,cytoplasm,cytosol,NuA4 histone acetyltransferase complex	RNA polymerase II repressing transcription factor binding,transcription corepressor activity,protein binding	negative regulation of transcription from RNA polymerase II promoter,DNA repair,DNA methylation,chromatin remodeling,transcription, DNA-templated,regulation of growth,positive regulation of transcription factor import into nucleus,histone H4 acetylation,histone H2A acetylation,response to ethanol,negative regulation of transcription, DNA-templated
45	RBM22	3D4 / 1F3	Q9NW64	-0.0175496	0.52357	0.146329	18	RBM22_HUMAN	Pre-mRNA-splicing factor RBM22	1	-1.20908	0.987909	3D4	1F3	Prp19 complex,nucleus,nucleoplasm,cytoplasm,U2-type catalytic step 1 spliceosome,U2-type catalytic step 2 spliceosome,catalytic step 2 spliceosome	RNA binding,nucleocytoplasmic transporter activity,protein binding,U6 snRNA binding,pre-mRNA binding,metal ion binding,calcium-dependent protein binding	protein import into nucleus, translocation,spliceosomal snRNP assembly,mRNA splicing, via spliceosome,nucleocytoplasmic transport,positive regulation of RNA splicing,cellular response to drug,mRNA cis splicing, via spliceosome,positive regulation of intracellular protein transport
46	MRPL48	3D4 / 1F3	Q96GC5	-2.80508	0.5061	0.35488	5	RM48_HUMAN	39S ribosomal protein L48, mitochondrial	1	-85.6917	0.143083	3D4	1F3	mitochondrial inner membrane,mitochondrial ribosome,mitochondrial large ribosomal subunit	protein binding	mitochondrial translational elongation,mitochondrial translational termination
46	STK25;STK26;STK24	3D4 / 1F3	O00506;Q9P289;Q9Y6E0	2.46502	0.00442457	0.00248685	18	STK25_HUMAN;STK26_HUMAN;STK24_HUMAN	Serine/threonine-protein kinase 25;Serine/threonine-protein kinase 26;Serine/threonine-protein kinase 24	1	452.136	5.52136	3D4	1F3	Golgi membrane,cytoplasm,extracellular exosome,Golgi apparatus;Golgi membrane,cytoplasm,Golgi apparatus,Golgi-associated vesicle,cytosol,vesicle membrane,membrane,apical plasma membrane,perinuclear region of cytoplasm,extracellular exosome,cell periphery;nucleus,nucleoplasm,nucleolus,cytoplasm,Golgi apparatus,cytosol,membrane,extracellular exosome	protein kinase activity,protein binding,ATP binding,MAP kinase kinase kinase kinase activity,protein homodimerization activity,metal ion binding;magnesium ion binding,protein kinase activity,protein binding,ATP binding,MAP kinase kinase kinase kinase activity,identical protein binding,protein homodimerization activity;protein kinase activity,protein serine/threonine kinase activity,protein bindin…	MAPK cascade,activation of MAPKKK activity,protein phosphorylation,response to oxidative stress,establishment or maintenance of cell polarity,signal transduction,regulation of mitotic cell cycle,positive regulation of stress-activated MAPK cascade,intrinsic apoptotic signaling pathway in response to hydrogen peroxide,response to hydrogen peroxide,regulation of apoptotic process,protein autophosph…
46	CSTF1	3D4 / 1F3	Q05048	-2.36929	0.155691	0.177212	5	CSTF1_HUMAN	Cleavage stimulation factor subunit 1	1	-80.6459	0.193541	3D4	1F3	nucleoplasm	RNA binding,protein binding	mRNA splicing, via spliceosome,termination of RNA polymerase II transcription,mRNA 3'-end processing
46	CUL3	3D4 / 1F3	Q13618	2.24859	0.0006894	0.000484752	18	CUL3_HUMAN	Cullin-3	1	375.217	4.75217	3D4	1F3	Golgi membrane,nucleoplasm,polar microtubule,cytosol,membrane,Cul3-RING ubiquitin ligase complex,extracellular exosome	Notch binding,protein binding,cyclin binding,POZ domain binding,ubiquitin protein ligase binding,protein homodimerization activity,protein heterodimerization activity,ubiquitin-protein transferase activity,ubiquitin protein ligase activity	G1/S transition of mitotic cell cycle,negative regulation of transcription from RNA polymerase II promoter,MAPK cascade,protein polyubiquitination,trophectodermal cellular morphogenesis,ubiquitin-dependent protein catabolic process,protein monoubiquitination,ER to Golgi vesicle-mediated transport,cell cycle arrest,mitotic metaphase plate congression,integrin-mediated signaling pathway,gastrulatio…
46	BLOC1S2	3D4 / 1F3	Q6QNY1	-1.73036	0.160225	0.0538885	18	BL1S2_HUMAN	Biogenesis of lysosome-related organelles complex 1 subunit 2	1	-69.8622	0.301378	3D4	1F3	gamma-tubulin complex,mitochondrion,lysosomal membrane,BLOC-1 complex,BORC complex,axon cytoplasm	protein binding,oxidoreductase activity,gamma-tubulin binding	anterograde axonal transport,extrinsic apoptotic signaling pathway via death domain receptors,neuron projection development,lysosome localization,melanosome organization,anterograde synaptic vesicle transport,oxidation-reduction process,platelet dense granule organization,mitochondrial outer membrane permeabilization
46	IBA57	3D4 / 1F3	Q5T440	-1.7071	4.78426e-08	7.36158e-08	90	CAF17_HUMAN	Putative transferase CAF17, mitochondrial	5	-69.3726	0.306274	3D4	1F3	mitochondrion,mitochondrial matrix	RNA binding,transferase activity	heme biosynthetic process,iron-sulfur cluster assembly
46	CSRP1	3D4 / 1F3	P21291	1.47573	4.11358e-13	1.19191e-12	54	CSRP1_HUMAN	Cysteine and glycine-rich protein 1	4	178.125	2.78125	3D4	1F3	nucleus,focal adhesion,extracellular exosome	RNA binding,zinc ion binding	platelet aggregation
46	NUDT16L1	3D4 / 1F3	Q9BRJ7	-1.38057	0.321356	0.0974012	72	TIRR_HUMAN	Tudor-interacting repair regulator protein	4	-61.5934	0.384066	3D4	1F3	nucleus	RNA binding,protein binding,snoRNA binding,protein homodimerization activity,m7G(5')pppN diphosphatase activity	negative regulation of double-strand break repair via nonhomologous end joining
46	PPIL2	3D4 / 1F3	Q13356	-1.29109	1.58376e-11	3.83237e-11	144	PPIL2_HUMAN	RING-type E3 ubiquitin-protein ligase PPIL2	9	-59.1359	0.408641	3D4	1F3	nucleus,nucleoplasm,cytoplasm,Golgi lumen,plasma membrane	peptidyl-prolyl cis-trans isomerase activity,protein binding,ubiquitin-ubiquitin ligase activity,ubiquitin protein ligase activity	protein polyubiquitination,protein peptidyl-prolyl isomerization,protein folding,leukocyte migration,protein localization to plasma membrane
46	NOMO3;NOMO1;NOMO2	3D4 / 1F3	P69849;Q15155;Q5JPE7	1.13991	0.243796	0.233895	5	NOMO3_HUMAN;NOMO1_HUMAN;NOMO2_HUMAN	Nodal modulator 3;Nodal modulator 1;Nodal modulator 2	1	120.368	2.20368	3D4	1F3	cellular_component,integral component of membrane;membrane,integral component of membrane;endoplasmic reticulum membrane,integral component of membrane	molecular_function,carbohydrate binding;molecular_function,carbohydrate binding;protein binding,carbohydrate binding	biological_process;biological_process;protein destabilization
46	PHF2	3D4 / 1F3	O75151	-0.895284	0.000203895	0.000162673	54	PHF2_HUMAN	Lysine-specific demethylase PHF2	3	-46.2359	0.537641	3D4	1F3	kinetochore,condensed chromosome kinetochore,nucleus,nucleoplasm,nucleolus	iron ion binding,protein binding,zinc ion binding,histone demethylase activity,histone demethylase activity (H3-K9 specific),methylated histone binding,dioxygenase activity,transcription coactivator activity	liver development,transcription, DNA-templated,protein demethylation,histone H3-K9 demethylation,oxidation-reduction process,negative regulation of chromatin silencing at rDNA
46	NOP14	3D4 / 1F3	P78316	-0.879886	0.150866	0.173849	20	NOP14_HUMAN	Nucleolar protein 14	4	-45.659	0.54341	3D4	1F3	nucleus,nucleoplasm,nucleolus,membrane,90S preribosome,Noc4p-Nop14p complex,small-subunit processome	RNA binding,enzyme binding,snoRNA binding	endonucleolytic cleavage in ITS1 to separate SSU-rRNA from 5.8S rRNA and LSU-rRNA from tricistronic rRNA transcript (SSU-rRNA, 5.8S rRNA, LSU-rRNA),maturation of SSU-rRNA from tricistronic rRNA transcript (SSU-rRNA, 5.8S rRNA, LSU-rRNA),endonucleolytic cleavage to generate mature 5'-end of SSU-rRNA from (SSU-rRNA, 5.8S rRNA, LSU-rRNA),endonucleolytic cleavage in 5'-ETS of tricistronic rRNA transc…
46	ALKBH5	3D4 / 1F3	Q6P6C2	0.662828	0.0193443	0.00887142	36	ALKB5_HUMAN	RNA demethylase ALKBH5	2	58.3183	1.58318	3D4	1F3	nucleus,nucleoplasm,Golgi apparatus,cytosol,nuclear speck	RNA binding,oxidoreductase activity, acting on paired donors, with incorporation or reduction of molecular oxygen, 2-oxoglutarate as one donor, and incorporation of one atom each of oxygen into both donors,oxidative RNA demethylase activity,metal ion binding	response to hypoxia,DNA dealkylation involved in DNA repair,mRNA processing,mRNA export from nucleus,spermatogenesis,cell differentiation,oxidative single-stranded RNA demethylation
46	GID8	3D4 / 1F3	Q9NWU2	0.653979	0.0421209	0.0172516	18	GID8_HUMAN	Glucose-induced degradation protein 8 homolog	1	57.3502	1.5735	3D4	1F3	nucleoplasm,cell junction	protein binding
46	PARD3	3D4 / 1F3	Q8TEW0	0.0697254	0.0585239	0.0227838	54	PARD3_HUMAN	Partitioning defective 3 homolog	4	4.95169	1.04952	3D4	1F3	cytosol,cytoskeleton,plasma membrane,cell-cell junction,adherens junction,bicellular tight junction,cell cortex,endomembrane system,cell junction,internode region of axon,neuronal cell body,protein complex,axonal growth cone	protein binding,phosphatidylinositol-4,5-bisphosphate binding,phosphatidylinositol-3,4,5-trisphosphate binding,protein phosphatase binding,phosphatidylinositol-3-phosphate binding,identical protein binding	protein complex assembly,protein targeting to membrane,cell cycle,establishment or maintenance of cell polarity,transforming growth factor beta receptor signaling pathway,protein kinase C-activating G-protein coupled receptor signaling pathway,axonogenesis,asymmetric cell division,negative regulation of peptidyl-threonine phosphorylation,myelination in peripheral nervous system,positive regulatio…
47	TCEA1	3D4 / 1F3	P23193	-2.8624	0.255116	0.240162	5	TCEA1_HUMAN	Transcription elongation factor A protein 1	1	-86.2491	0.137509	3D4	1F3	nucleus,nucleoplasm,transcription factor TFIID complex,nucleolus	DNA binding,protein binding,zinc ion binding	transcription-coupled nucleotide-excision repair,regulation of transcription, DNA-templated,transcription from RNA polymerase II promoter,transcription elongation from RNA polymerase II promoter,positive regulation of exoribonuclease activity
47	MAPK1	3D4 / 1F3	P28482	1.62595	2.51999e-06	2.93716e-06	72	MK01_HUMAN	Mitogen-activated protein kinase 1	4	208.646	3.08646	3D4	1F3	extracellular region,nucleus,nucleoplasm,cytoplasm,mitochondrion,early endosome,late endosome,Golgi apparatus,microtubule organizing center,cytosol,cytoskeleton,plasma membrane,caveola,focal adhesion,axon,pseudopodium,dendrite cytoplasm,azurophil granule lumen,perikaryon,protein complex,extracellular exosome,mitotic spindle,ficolin-1-rich granule lumen	phosphotyrosine binding,DNA binding,protein serine/threonine kinase activity,MAP kinase activity,MAP kinase kinase activity,protein binding,ATP binding,transcription factor binding,RNA polymerase II carboxy-terminal domain kinase activity,kinase activity,phosphatase binding,mitogen-activated protein kinase kinase kinase binding,identical protein binding	MAPK cascade,activation of MAPK activity,transcription, DNA-templated,protein phosphorylation,apoptotic process,chemotaxis,response to stress,cellular response to DNA damage stimulus,cell cycle,signal transduction,chemical synaptic transmission,axon guidance,learning or memory,positive regulation of cell proliferation,fibroblast growth factor receptor signaling pathway,positive regulation of gene…
47	CTSB	3D4 / 1F3	P07858	-1.31845	0.00134568	0.000878697	18	CATB_HUMAN	Cathepsin B	1	-59.9035	0.400965	3D4	1F3	extracellular region,extracellular space,intracellular,nucleolus,mitochondrion,lysosome,endolysosome lumen,melanosome,intracellular membrane-bounded organelle,perinuclear region of cytoplasm,extracellular exosome,ficolin-1-rich granule lumen	cysteine-type endopeptidase activity,serine-type endopeptidase activity,protein binding,collagen binding,peptidase activity,cysteine-type peptidase activity,proteoglycan binding	toll-like receptor signaling pathway,proteolysis,collagen catabolic process,epithelial cell differentiation,regulation of apoptotic process,neutrophil degranulation,decidualization,viral entry into host cell,regulation of catalytic activity,proteolysis involved in cellular protein catabolic process,cellular response to thyroid hormone stimulus
47	TGM3	3D4 / 1F3	Q08188	1.08398	2.42136e-07	3.32897e-07	72	TGM3_HUMAN	Protein-glutamine gamma-glutamyltransferase E	4	111.987	2.11987	3D4	1F3	cytoplasm,extrinsic component of cytoplasmic side of plasma membrane,extracellular exosome	protein-glutamine gamma-glutamyltransferase activity,catalytic activity,calcium ion binding,transferase activity, transferring acyl groups	cellular protein modification process,peptide cross-linking,keratinocyte differentiation,hair follicle morphogenesis,keratinization,cell envelope organization,protein tetramerization
47	TBL2	3D4 / 1F3	Q9Y4P3	1.02859	0.0155701	0.0348663	10	TBL2_HUMAN	Transducin beta-like protein 2	2	104.003	2.04003	3D4	1F3	endoplasmic reticulum,integral component of endoplasmic reticulum membrane	RNA binding,protein kinase binding,translation initiation factor binding,phosphoprotein binding	endoplasmic reticulum unfolded protein response,cellular response to glucose starvation,cellular response to hypoxia
47	ABRACL	3D4 / 1F3	Q9P1F3	0.833981	0.0370967	0.0154745	18	ABRAL_HUMAN	Costars family protein ABRACL	1	78.2598	1.7826	3D4	1F3
47	NELFB	3D4 / 1F3	Q8WX92	0.618449	0.00457407	0.00255971	36	NELFB_HUMAN	Negative elongation factor B	2	53.5224	1.53522	3D4	1F3	nucleoplasm,cytoplasm,NELF complex	RNA binding,protein binding	transcription from RNA polymerase II promoter,transcription elongation from RNA polymerase II promoter,negative regulation of transcription elongation from RNA polymerase II promoter,positive regulation of viral transcription
47	KIF2C	3D4 / 1F3	Q99661	0.42903	6.85577e-10	1.34438e-09	90	KIF2C_HUMAN	Kinesin-like protein KIF2C	5	34.6328	1.34633	3D4	1F3	chromosome, centromeric region,kinetochore,condensed chromosome kinetochore,nucleus,cytosol,kinesin complex,microtubule cytoskeleton,membrane,microtubule plus-end,cytoplasmic microtubule	microtubule motor activity,protein binding,ATP binding,ATPase activity,centromeric DNA binding,microtubule plus-end binding	mitotic cell cycle,retrograde vesicle-mediated transport, Golgi to ER,microtubule-based movement,microtubule depolymerization,sister chromatid cohesion,mitotic metaphase plate congression,cell proliferation,antigen processing and presentation of exogenous peptide antigen via MHC class II,establishment or maintenance of microtubule cytoskeleton polarity,cell division,metaphase plate congression,at…
47	GPD2	3D4 / 1F3	P43304	-0.0872959	0.000212934	0.000168931	198	GPDM_HUMAN	Glycerol-3-phosphate dehydrogenase, mitochondrial	12	-5.87146	0.941285	3D4	1F3	mitochondrial inner membrane,glycerol-3-phosphate dehydrogenase complex	glycerol-3-phosphate dehydrogenase activity,calcium ion binding,sn-glycerol-3-phosphate:ubiquinone-8 oxidoreductase activity	gluconeogenesis,glycerophosphate shuttle,glycerol catabolic process,multicellular organism growth,camera-type eye development
47	PAWR	3D4 / 1F3	Q96IZ0	-0.0705525	0.819921	0.211079	18	PAWR_HUMAN	PRKC apoptosis WT1 regulator protein	1	-4.77268	0.952273	3D4	1F3	nuclear chromatin,nucleus,cytoplasm,actin filament	transcription corepressor activity,actin binding,protein binding,enzyme binding,leucine zipper domain binding	negative regulation of transcription from RNA polymerase II promoter,transcription, DNA-templated,apoptotic process,positive regulation of gene expression,negative regulation of B cell proliferation,interleukin-2 biosynthetic process,negative regulation of T cell proliferation,positive regulation of amyloid precursor protein biosynthetic process,positive regulation of apoptotic process,negative r…
48	MRPS17	3D4 / 1F3	Q9Y2R5	2.24629	0.128401	0.157269	5	RT17_HUMAN	28S ribosomal protein S17, mitochondrial	1	374.462	4.74462	3D4	1F3	mitochondrial inner membrane,mitochondrial small ribosomal subunit	structural constituent of ribosome,rRNA binding	translation,mitochondrial translation,mitochondrial translational elongation,mitochondrial translational termination
48	KRT87P	3D4 / 1F3	A6NCN2	-1.47462	0.352262	0.287759	5	KR87P_HUMAN	Putative keratin-87 protein	1	-64.0171	0.359829	3D4	1F3	extracellular space,keratin filament	structural molecule activity
48	AAMDC	3D4 / 1F3	Q9H7C9	1.47177	0.000266578	0.000207055	54	AAMDC_HUMAN	Mth938 domain-containing protein	3	177.361	2.77361	3D4	1F3	cytoplasm	protein binding	negative regulation of apoptotic process,positive regulation of fat cell differentiation,positive regulation of transcription from RNA polymerase II promoter
48	AP2M1	3D4 / 1F3	Q96CW1	-0.974091	0.0110549	0.0266613	10	AP2M1_HUMAN	AP-2 complex subunit mu	3	-49.0939	0.509061	3D4	1F3	lysosomal membrane,cytosol,plasma membrane,AP-2 adaptor complex,endocytic vesicle membrane,clathrin-coated endocytic vesicle membrane,endolysosome membrane,clathrin-coated endocytic vesicle,extracellular exosome	signal sequence binding,transporter activity,protein binding,lipid binding,ion channel binding,low-density lipoprotein particle receptor binding,clathrin adaptor activity	intracellular protein transport,microtubule-based movement,vesicle organization,antigen processing and presentation of exogenous peptide antigen via MHC class II,receptor internalization,low-density lipoprotein particle receptor catabolic process,low-density lipoprotein particle clearance,ephrin receptor signaling pathway,regulation of defense response to virus by virus,Wnt signaling pathway, pla…
48	ATP6V1G1;ATP6V1G2	3D4 / 1F3	O75348;O95670	0.798891	0.10471	0.137419	5	VATG1_HUMAN;VATG2_HUMAN	V-type proton ATPase subunit G 1;V-type proton ATPase subunit G 2	1	73.9764	1.73976	3D4	1F3	lysosomal membrane,cytosol,plasma membrane,vacuolar proton-transporting V-type ATPase complex,extracellular exosome;cytosol,vacuolar proton-transporting V-type ATPase complex,integral component of synaptic vesicle membrane,melanosome	protein binding,hydrogen-exporting ATPase activity, phosphorylative mechanism,ATPase binding;hydrogen-exporting ATPase activity, phosphorylative mechanism	cellular iron ion homeostasis,insulin receptor signaling pathway,regulation of macroautophagy,transferrin transport,ion transmembrane transport,cellular response to increased oxygen levels,phagosome acidification,hydrogen ion transmembrane transport;insulin receptor signaling pathway,regulation of macroautophagy,transferrin transport,ion transmembrane transport,phagosome acidification,hydrogen io…
48	ATP6V1G1	3D4 / 1F3	O75348	0.686933	0.0440643	0.017934	36	VATG1_HUMAN	V-type proton ATPase subunit G 1	3	60.9858	1.60986	3D4	1F3	lysosomal membrane,cytosol,plasma membrane,vacuolar proton-transporting V-type ATPase complex,extracellular exosome	protein binding,hydrogen-exporting ATPase activity, phosphorylative mechanism,ATPase binding	cellular iron ion homeostasis,insulin receptor signaling pathway,regulation of macroautophagy,transferrin transport,ion transmembrane transport,cellular response to increased oxygen levels,phagosome acidification,hydrogen ion transmembrane transport
48	FKBP5	3D4 / 1F3	Q13451	0.247673	0.637107	0.404882	5	FKBP5_HUMAN	Peptidyl-prolyl cis-trans isomerase FKBP5	1	18.7291	1.18729	3D4	1F3	nucleoplasm,cytoplasm,cytosol,membrane,extracellular exosome	peptidyl-prolyl cis-trans isomerase activity,protein binding,FK506 binding,heat shock protein binding	protein peptidyl-prolyl isomerization,protein folding,chaperone-mediated protein folding
48	PUS1	3D4 / 1F3	Q9Y606	-0.227532	4.99565e-06	5.5017e-06	108	TRUA_HUMAN	tRNA pseudouridine synthase A	6	-14.5905	0.854095	3D4	1F3	nucleus,mitochondrion,mitochondrial matrix	RNA binding,pseudouridylate synthase activity,pseudouridine synthase activity	tRNA pseudouridine synthesis,mitochondrial tRNA pseudouridine synthesis,mRNA pseudouridine synthesis
49	DCXR	3D4 / 1F3	Q7Z4W1	3.11727	0.00104833	0.00429771	20	DCXR_HUMAN	L-xylulose reductase	4	767.742	8.67742	3D4	1F3	nucleus,cytoplasmic microtubule,plasma membrane,microvillus,brush border,extracellular exosome	oxidoreductase activity, acting on NAD(P)H, quinone or similar compound as acceptor,identical protein binding,L-xylulose reductase (NADP+) activity	xylulose metabolic process,glucose metabolic process,NADP metabolic process,glucuronate catabolic process to xylulose 5-phosphate,D-xylose metabolic process,protein homotetramerization,oxidation-reduction process
49	ACAA2	3D4 / 1F3	P42765	-1.87988	0.000669376	0.00299092	40	THIM_HUMAN	3-ketoacyl-CoA thiolase, mitochondrial	8	-72.8293	0.271707	3D4	1F3	mitochondrion,mitochondrial inner membrane,mitochondrial matrix,extracellular exosome	RNA binding,acetyl-CoA C-acyltransferase activity,protein binding	fatty acid beta-oxidation,cholesterol biosynthetic process,cellular response to hypoxia,negative regulation of mitochondrial outer membrane permeabilization involved in apoptotic signaling pathway,negative regulation of mitochondrial membrane permeability involved in apoptotic process
49	SERPINB12	3D4 / 1F3	Q96P63	1.61825	7.482e-12	1.86732e-11	126	SPB12_HUMAN	Serpin B12	7	207.002	3.07002	3D4	1F3	extracellular space,cytoplasm,plasma membrane,extracellular exosome,ficolin-1-rich granule membrane	serine-type endopeptidase inhibitor activity,enzyme binding	hematopoietic progenitor cell differentiation,negative regulation of endopeptidase activity,negative regulation of protein catabolic process,neutrophil degranulation
49	CC2D1A	3D4 / 1F3	Q6P1N0	1.47307	0.0012411	0.000817968	18	C2D1A_HUMAN	Coiled-coil and C2 domain-containing protein 1A	1	177.612	2.77612	3D4	1F3	fibrillar center,nucleus,microtubule organizing center,cytosol,plasma membrane,membrane,extracellular exosome	RNA polymerase II core promoter proximal region sequence-specific DNA binding,RNA polymerase II transcription factor activity, sequence-specific DNA binding,transcriptional repressor activity, RNA polymerase II core promoter proximal region sequence-specific binding,signal transducer activity,protein binding,cadherin binding	negative regulation of transcription from RNA polymerase II promoter,transcription, DNA-templated,signal transduction,positive regulation of I-kappaB kinase/NF-kappaB signaling
49	MCTS1	3D4 / 1F3	Q9ULC4	1.41378	4.59152e-08	7.09937e-08	54	MCTS1_HUMAN	Malignant T-cell-amplified sequence 1	4	166.434	2.66434	3D4	1F3	cytosol,plasma membrane,cytosolic small ribosomal subunit	translation initiation factor activity,protein binding	formation of translation preinitiation complex,translation reinitiation,transcription, DNA-templated,regulation of transcription, DNA-templated,cellular response to DNA damage stimulus,cell cycle,positive regulation of cell proliferation,ribosome disassembly,regulation of growth,IRES-dependent viral translational initiation
49	TRMT112	3D4 / 1F3	Q9UI30	-1.16946	0.0656361	0.0251574	18	TR112_HUMAN	Multifunctional methyltransferase subunit TRM112-like protein	1	-55.5414	0.444586	3D4	1F3	nucleoplasm,cytosol,protein complex,perinuclear region of cytoplasm,extracellular exosome	protein binding,protein methyltransferase activity,protein heterodimerization activity,rRNA (guanine) methyltransferase activity	translational termination,peptidyl-glutamine methylation,tRNA methylation,rRNA methylation,methylation,rRNA (guanine-N7)-methylation,positive regulation of rRNA processing
49	RPP30	3D4 / 1F3	P78346	0.0423012	0.657505	0.176967	36	RPP30_HUMAN	Ribonuclease P protein subunit p30	2	2.97551	1.02976	3D4	1F3	ribonuclease MRP complex,nucleus,nucleoplasm,nucleolar ribonuclease P complex,multimeric ribonuclease P complex	RNA binding,protein binding,ribonuclease P activity	tRNA 5'-leader removal,rRNA processing,tRNA processing,RNA phosphodiester bond hydrolysis, endonucleolytic
50	CDSN	3D4 / 1F3	Q15517	2.34604	1.06307e-07	1.5407e-07	54	CDSN_HUMAN	Corneodesmosin	3	408.426	5.08426	3D4	1F3	cornified envelope,plasma membrane,cell-cell junction,desmosome,extracellular exosome	protein homodimerization activity	corneocyte desquamation,cell adhesion,epidermis development,keratinocyte differentiation,skin morphogenesis,cornification,cell-cell adhesion,Requires Ontology
50	CMC1	3D4 / 1F3	Q7Z7K0	-1.3239	1.33943e-07	1.91075e-07	36	COXM1_HUMAN	COX assembly mitochondrial protein homolog	2	-60.0545	0.399455	3D4	1F3	mitochondrion	metal ion binding
50	MTAP	3D4 / 1F3	Q13126	1.27243	1.04316e-10	2.27593e-10	72	MTAP_HUMAN	S-methyl-5'-thioadenosine phosphorylase	5	141.567	2.41567	3D4	1F3	nucleus,cytosol,extracellular exosome	phosphorylase activity,protein binding,S-methyl-5-thioadenosine phosphorylase activity	nucleobase-containing compound metabolic process,purine ribonucleoside salvage,L-methionine biosynthetic process from methylthioadenosine,interleukin-12-mediated signaling pathway,nicotinamide riboside catabolic process
50	RNPEP	3D4 / 1F3	Q9H4A4	1.11186	0.272115	0.247941	5	AMPB_HUMAN	Aminopeptidase B	1	116.124	2.16124	3D4	1F3	extracellular region,plasma membrane,secretory granule,extracellular exosome	aminopeptidase activity,epoxide hydrolase activity,metalloexopeptidase activity,zinc ion binding,peptide binding,metalloaminopeptidase activity	proteolysis,peptide catabolic process,negative regulation of blood pressure
50	RNF40	3D4 / 1F3	O75150	0.743178	3.78497e-06	4.26689e-06	54	BRE1B_HUMAN	E3 ubiquitin-protein ligase BRE1B	3	67.3859	1.67386	3D4	1F3	ubiquitin ligase complex,nucleus,nucleoplasm,cytosol,membrane,extrinsic component of membrane,HULC complex,neuron projection,axon terminus	mRNA 3'-UTR binding,protein binding,syntaxin-1 binding,ubiquitin conjugating enzyme binding,ubiquitin protein ligase binding,protein complex binding,protein homodimerization activity,metal ion binding,ubiquitin-protein transferase activity	ubiquitin-dependent protein catabolic process,histone monoubiquitination,protein ubiquitination,histone H2B ubiquitination,response to peptide hormone,negative regulation of mRNA polyadenylation,positive regulation of proteasomal protein catabolic process,positive regulation of protein polyubiquitination,positive regulation of histone H2B ubiquitination,regulation of mitotic cell cycle
50	AKR1A1	3D4 / 1F3	P14550	0.65284	0.274633	0.249289	5	AK1A1_HUMAN	Aldo-keto reductase family 1 member A1	1	57.2261	1.57226	3D4	1F3	extracellular space,cytosol,apical plasma membrane,extracellular exosome	alditol:NADP+ 1-oxidoreductase activity,aldo-keto reductase (NADP) activity,protein binding,electron carrier activity,L-glucuronate reductase activity	glucose metabolic process,cellular aldehyde metabolic process,glucuronate catabolic process to xylulose 5-phosphate,L-ascorbic acid biosynthetic process,electron transport chain,D-glucuronate catabolic process,aldehyde catabolic process,glutathione derivative biosynthetic process
51	MAP7D2	3D4 / 1F3	Q96T17	-1.33257	0.000191074	0.000153503	36	MA7D2_HUMAN	MAP7 domain-containing protein 2	3	-60.2939	0.397061	3D4	1F3	microtubule cytoskeleton	structural molecule activity	microtubule cytoskeleton organization
51	AASDHPPT	3D4 / 1F3	Q9NRN7	1.12114	0.00721154	0.00379053	18	ADPPT_HUMAN	L-aminoadipate-semialdehyde dehydrogenase-phosphopantetheinyl transferase	1	117.518	2.17518	3D4	1F3	cytosol,extracellular exosome	magnesium ion binding,protein binding,holo-[acyl-carrier-protein] synthase activity	pantothenate metabolic process,lysine biosynthetic process via aminoadipic acid
51	ACADSB	3D4 / 1F3	P45954	-0.773028	0.000835871	0.000576901	18	ACDSB_HUMAN	Short/branched chain specific acyl-CoA dehydrogenase, mitochondrial	2	-41.4812	0.585188	3D4	1F3	mitochondrion,mitochondrial matrix,extracellular exosome	acyl-CoA dehydrogenase activity,flavin adenine dinucleotide binding	fatty acid metabolic process,branched-chain amino acid catabolic process,oxidation-reduction process
51	GALK1	3D4 / 1F3	P51570	0.739441	0.0616411	0.0961308	10	GALK1_HUMAN	Galactokinase	1	66.9529	1.66953	3D4	1F3	cytoplasm,cytosol,membrane,extracellular exosome	galactokinase activity,ATP binding,galactose binding	galactose metabolic process,galactose catabolic process,galactitol metabolic process,carbohydrate phosphorylation,glycolytic process from galactose
51	CLPX	3D4 / 1F3	O76031	0.691345	0.0156718	0.00740785	90	CLPX_HUMAN	ATP-dependent Clp protease ATP-binding subunit clpX-like, mitochondrial	5	61.4788	1.61479	3D4	1F3	nucleoplasm,mitochondrion,mitochondrial inner membrane,mitochondrial matrix,cytosol,endopeptidase Clp complex,mitochondrial endopeptidase Clp complex,mitochondrial nucleoid	protein binding,ATP binding,peptidase activator activity,ATPase activity,metal ion binding,unfolded protein binding,ATP-dependent peptidase activity	protein folding,positive regulation of peptidase activity,ATP metabolic process,proteolysis involved in cellular protein catabolic process
51	BAIAP2L1	3D4 / 1F3	Q9UHR4	-0.423633	0.96335	0.239609	18	BI2L1_HUMAN	Brain-specific angiogenesis inhibitor 1-associated protein 2-like protein 1	2	-25.4455	0.745545	3D4	1F3	nucleoplasm,cytosol,plasma membrane,cell-cell adherens junction,extracellular exosome,actin cytoskeleton	actin binding,protein binding,proline-rich region binding,cadherin binding involved in cell-cell adhesion	plasma membrane organization,insulin receptor signaling pathway,response to bacterium,positive regulation of actin filament polymerization,regulation of insulin receptor signaling pathway,actin filament bundle assembly,actin crosslink formation,cell-cell adhesion,positive regulation of actin cytoskeleton reorganization
51	GOLGA3	3D4 / 1F3	Q08378	-0.238594	0.620699	0.398497	5	GOGA3_HUMAN	Golgin subfamily A member 3	1	-15.2429	0.847571	3D4	1F3	Golgi membrane,nucleus,nucleoplasm,nucleolus,Golgi apparatus,cytosol,membrane,Golgi transport complex,Golgi cisterna membrane,extrinsic component of Golgi membrane	transporter activity,protein binding,cadherin binding	intra-Golgi vesicle-mediated transport,spermatogenesis
51	IRF2BP2	3D4 / 1F3	Q7Z5L9	0.165358	0.000659786	0.000465763	90	I2BP2_HUMAN	Interferon regulatory factor 2-binding protein 2	5	12.1445	1.12144	3D4	1F3	nucleus,nucleoplasm,cytoplasm	metal ion binding	transcription, DNA-templated,regulation of transcription, DNA-templated
51	DIMT1	3D4 / 1F3	Q9UNQ2	-0.023097	0.967331	0.512209	10	DIM1_HUMAN	Probable dimethyladenosine transferase	2	-1.58822	0.984118	3D4	1F3	nucleus,nucleoplasm,nucleolus,mitochondrial matrix,cytosol	rRNA (adenine-N6,N6-)-dimethyltransferase activity,RNA binding,18S rRNA (adenine(1779)-N(6)/adenine(1780)-N(6))-dimethyltransferase activity	rRNA methylation,positive regulation of rRNA processing
52	MRPS14	3D4 / 1F3	O60783	1.17088	0.327705	0.276396	5	RT14_HUMAN	28S ribosomal protein S14, mitochondrial	1	125.15	2.2515	3D4	1F3	mitochondrial inner membrane,mitochondrial ribosome,mitochondrial small ribosomal subunit	RNA binding,structural constituent of ribosome	translation,mitochondrial translational elongation,mitochondrial translational termination
52	MRPS21	3D4 / 1F3	P82921	1.14779	0.12402	0.153665	10	RT21_HUMAN	28S ribosomal protein S21, mitochondrial	2	121.575	2.21575	3D4	1F3	mitochondrial inner membrane,mitochondrial small ribosomal subunit	RNA binding,structural constituent of ribosome	translation,mitochondrial translation,mitochondrial translational elongation,mitochondrial translational termination
52	MRPL49	3D4 / 1F3	Q13405	0.748431	0.145254	0.169782	10	RM49_HUMAN	39S ribosomal protein L49, mitochondrial	2	67.9965	1.67996	3D4	1F3	mitochondrial inner membrane,mitochondrial ribosome,mitochondrial large ribosomal subunit	structural constituent of ribosome,protein binding	mitochondrial translational elongation,mitochondrial translational termination
52	OSBPL11	3D4 / 1F3	Q9BXB4	0.586359	0.0729713	0.0275075	36	OSB11_HUMAN	Oxysterol-binding protein-related protein 11	2	50.1452	1.50145	3D4	1F3	nucleoplasm,Golgi apparatus,late endosome membrane	lipid binding	lipid transport,positive regulation of sequestering of triglyceride,fat cell differentiation
52	CAMK2D	3D4 / 1F3	Q13557	0.57263	0.0160662	0.00756898	72	KCC2D_HUMAN	Calcium/calmodulin-dependent protein kinase type II subunit delta	4	48.7232	1.48723	3D4	1F3	nucleus,nucleoplasm,cytoplasm,cytosol,plasma membrane,membrane,endocytic vesicle membrane,sarcoplasmic reticulum membrane,sarcolemma,neuron projection,calcium channel complex	protein serine/threonine kinase activity,calmodulin-dependent protein kinase activity,Ras guanyl-nucleotide exchange factor activity,protein binding,calmodulin binding,ATP binding,sodium channel inhibitor activity,titin binding,identical protein binding,protein homodimerization activity,ion channel binding	MAPK cascade,regulation of cell growth,regulation of the force of heart contraction,regulation of membrane depolarization,regulation of transcription from RNA polymerase II promoter,protein phosphorylation,nervous system development,regulation of heart contraction,positive regulation of cardiac muscle hypertrophy,regulation of cell communication by electrical coupling,positive regulation of cardi…
52	DENR	3D4 / 1F3	O43583	0.493599	0.314827	0.0957275	54	DENR_HUMAN	Density-regulated protein	3	40.7953	1.40795	3D4	1F3	cellular_component,translation initiation complex,ribosome	molecular_function,mRNA binding,translation initiation factor activity,protein binding,ribosome binding	formation of translation preinitiation complex,translation reinitiation,ribosome disassembly,IRES-dependent viral translational initiation
52	AQR	3D4 / 1F3	O60306	-0.490766	0.0134866	0.0311944	5	AQR_HUMAN	RNA helicase aquarius	1	-28.8353	0.711647	3D4	1F3	nucleoplasm,membrane,catalytic step 2 spliceosome	RNA binding,protein binding	mRNA splicing, via spliceosome,transcription-coupled nucleotide-excision repair
52	NUP188	3D4 / 1F3	Q5SRE5	-0.268462	0.449906	0.332361	5	NU188_HUMAN	Nucleoporin NUP188 homolog	1	-16.9796	0.830204	3D4	1F3	nuclear envelope,membrane,host cell,nuclear pore inner ring	structural constituent of nuclear pore	regulation of glycolytic process,RNA export from nucleus,mRNA export from nucleus,tRNA export from nucleus,protein import into nucleus,mitotic nuclear envelope disassembly,viral process,protein sumoylation,viral transcription,regulation of gene silencing by miRNA,intracellular transport of virus,glomerular visceral epithelial cell migration,regulation of cellular response to heat
52	NUSAP1	3D4 / 1F3	Q9BXS6	-0.198747	0.0621006	0.0239976	36	NUSAP_HUMAN	Nucleolar and spindle-associated protein 1	5	-12.8693	0.871307	3D4	1F3	chromosome,nucleolus,cytoplasm,spindle microtubule	DNA binding,RNA binding,protein binding,microtubule binding	mitotic sister chromatid segregation,mitotic cytokinesis,mitotic chromosome condensation,establishment of mitotic spindle localization,positive regulation of mitotic nuclear division
52	TAF10	3D4 / 1F3	Q12962	-0.195809	0.131653	0.0456094	18	TAF10_HUMAN	Transcription initiation factor TFIID subunit 10	1	-12.6917	0.873083	3D4	1F3	PCAF complex,nucleus,nucleoplasm,transcription factor TFIID complex,cytoplasm,STAGA complex,transcription factor TFTC complex,perinuclear region of cytoplasm	DNA binding,transcription coactivator activity,protein binding,enzyme binding,estrogen receptor binding,thiol-dependent ubiquitinyl hydrolase activity,RNA polymerase binding,transcription factor activity, sequence-specific DNA binding,histone acetyltransferase activity	G1/S transition of mitotic cell cycle,DNA-templated transcription, initiation,regulation of transcription, DNA-templated,transcription from RNA polymerase II promoter,transcription initiation from RNA polymerase II promoter,transcription elongation from RNA polymerase II promoter,apoptotic process,histone deubiquitination,protein deubiquitination,multicellular organism growth,cellular protein com…
53	TMX1	3D4 / 1F3	Q9H3N1	4.03049	0.00234726	0.00818691	10	TMX1_HUMAN	Thioredoxin-related transmembrane protein 1	2	1534.17	16.3417	3D4	1F3	endoplasmic reticulum membrane,integral component of membrane	protein disulfide isomerase activity,disulfide oxidoreductase activity	protein folding,response to endoplasmic reticulum stress,cell redox homeostasis,oxidation-reduction process
53	TCEAL4	3D4 / 1F3	Q96EI5	1.78202	0.00279287	0.00166603	18	TCAL4_HUMAN	Transcription elongation factor A protein-like 4	1	243.907	3.43907	3D4	1F3	nucleus	WW domain binding	transcription, DNA-templated,regulation of transcription from RNA polymerase II promoter
53	ANXA7	3D4 / 1F3	P20073	1.58383	0.0180537	0.0083669	18	ANXA7_HUMAN	Annexin A7	1	199.765	2.99765	3D4	1F3	nucleus,nuclear envelope,endoplasmic reticulum membrane,cytosol,plasma membrane,membrane,extracellular exosome,chromaffin granule membrane	RNA binding,integrin binding,calcium ion binding,protein binding,calcium-dependent phospholipid binding,calcium-dependent protein binding	cellular calcium ion homeostasis,autophagy,hemostasis,cell proliferation,regulation of cell shape,response to salt stress,cellular water homeostasis,negative regulation of gene expression,response to organic cyclic compound,epithelial cell differentiation,social behavior,response to calcium ion,membrane fusion
53	EIF3J	3D4 / 1F3	O75822	0.903181	0.0159723	0.00753031	18	EIF3J_HUMAN	Eukaryotic translation initiation factor 3 subunit J	1	87.0185	1.87018	3D4	1F3	cytosol,eukaryotic translation initiation factor 3 complex	translation initiation factor activity,protein binding	translational initiation
53	PDHX	3D4 / 1F3	O00330	0.867129	0.524403	0.362179	5	ODPX_HUMAN	Pyruvate dehydrogenase protein X component, mitochondrial	1	82.4029	1.82403	3D4	1F3	mitochondrial matrix,pyruvate dehydrogenase complex	protein binding,transferase activity, transferring acyl groups,pyruvate dehydrogenase (NAD+) activity	pyruvate metabolic process,regulation of acetyl-CoA biosynthetic process from pyruvate,cellular nitrogen compound metabolic process,mitochondrial acetyl-CoA biosynthetic process from pyruvate
53	CSK	3D4 / 1F3	P41240	0.815749	4.62812e-18	2.13296e-17	90	CSK_HUMAN	Tyrosine-protein kinase CSK	8	76.0211	1.76021	3D4	1F3	cytoplasm,cytosol,plasma membrane,cell-cell junction,extrinsic component of cytoplasmic side of plasma membrane,membrane raft,extracellular exosome	protein tyrosine kinase activity,non-membrane spanning protein tyrosine kinase activity,receptor binding,protein binding,ATP binding,protein C-terminus binding,kinase activity,protein phosphatase binding,protein kinase A catalytic subunit binding,identical protein binding,metal ion binding,proline-rich region binding	regulation of cytokine production,adaptive immune response,protein phosphorylation,transmembrane receptor protein tyrosine kinase signaling pathway,epidermal growth factor receptor signaling pathway,central nervous system development,brain development,negative regulation of cell proliferation,negative regulation of low-density lipoprotein particle clearance,cell differentiation,T cell costimulati…
53	HDHD5	3D4 / 1F3	Q9BXW7	0.470571	0.227271	0.0726476	18	HDHD5_HUMAN	Haloacid dehalogenase-like hydrolase domain-containing 5	1	38.5657	1.38566	3D4	1F3	mitochondrion		glycerophospholipid biosynthetic process
54	RANBP6	3D4 / 1F3	O60518	2.66341	0.0201579	0.0091848	18	RNBP6_HUMAN	Ran-binding protein 6	1	533.529	6.33529	3D4	1F3	cytoplasm,nuclear membrane,nuclear periphery	protein binding,nuclear localization sequence binding,protein transporter activity	protein import into nucleus, translocation,NLS-bearing protein import into nucleus,ribosomal protein import into nucleus
54	NDUFS1	3D4 / 1F3	P28331	0.94336	0.0607864	0.0953136	10	NDUS1_HUMAN	NADH-ubiquinone oxidoreductase 75 kDa subunit, mitochondrial	2	92.3002	1.923	3D4	1F3	mitochondrion,mitochondrial respiratory chain complex I,mitochondrial intermembrane space,mitochondrial matrix,myelin sheath,plasma membrane respiratory chain complex I	protein binding,NADH dehydrogenase (ubiquinone) activity,electron carrier activity,metal ion binding,iron-sulfur cluster binding,2 iron, 2 sulfur cluster binding,4 iron, 4 sulfur cluster binding	mitochondrial electron transport, NADH to ubiquinone,apoptotic mitochondrial changes,mitochondrial respiratory chain complex I assembly,cellular respiration,ATP metabolic process,regulation of mitochondrial membrane potential,reactive oxygen species metabolic process
54	RTN3	3D4 / 1F3	O95197	-0.750872	0.0192765	0.00884657	18	RTN3_HUMAN	Reticulon-3	1	-40.5756	0.594244	3D4	1F3	Golgi membrane,extracellular space,endoplasmic reticulum,endoplasmic reticulum membrane,plasma membrane,integral component of membrane,extracellular exosome	protein binding	apoptotic process,viral process,vesicle-mediated transport,endoplasmic reticulum tubular network organization,endoplasmic reticulum tubular network assembly
54	EIF4E2	3D4 / 1F3	O60573	0.743627	0.0045657	0.00255616	36	IF4E2_HUMAN	Eukaryotic translation initiation factor 4E type 2	2	67.438	1.67438	3D4	1F3	cytosol,mRNA cap binding complex	RNA cap binding,RNA binding,translation initiation factor activity,protein binding,translation factor activity, RNA binding,ubiquitin protein ligase binding	in utero embryonic development,translational initiation,negative regulation of translation
54	GLS	3D4 / 1F3	O94925	-0.540947	0.348267	0.2862	5	GLSK_HUMAN	Glutaminase kidney isoform, mitochondrial	1	-31.268	0.68732	3D4	1F3	mitochondrion,mitochondrial matrix,cytosol	glutaminase activity,protein binding	suckling behavior,regulation of respiratory gaseous exchange by neurological system process,glutamate biosynthetic process,glutamine catabolic process,chemical synaptic transmission,cellular amino acid biosynthetic process,glutamate secretion,protein homotetramerization
54	XP32	3D4 / 1F3	Q5T750	0.0963575	0.911011	0.494917	5	XP32_HUMAN	Skin-specific protein 32	1	6.90709	1.06907	3D4	1F3	cornified envelope,cytoplasm,extracellular exosome	molecular_function,structural molecule activity	epidermis development,peptide cross-linking,keratinocyte differentiation
55	ATP1B3	3D4 / 1F3	P54709	2.82419	0.129178	0.157952	10	AT1B3_HUMAN	Sodium/potassium-transporting ATPase subunit beta-3	2	608.214	7.08214	3D4	1F3	plasma membrane,sodium:potassium-exchanging ATPase complex,caveola,melanosome,extracellular exosome	ATPase activator activity,sodium:potassium-exchanging ATPase activity,ATPase binding	transport,cellular sodium ion homeostasis,potassium ion import,establishment or maintenance of transmembrane electrochemical gradient,cellular potassium ion homeostasis,positive regulation of ATPase activity,ion transmembrane transport,sodium ion export from cell,protein stabilization,leukocyte migration,protein localization to plasma membrane,membrane repolarization,ATP hydrolysis coupled transm…
55	NOC4L	3D4 / 1F3	Q9BVI4	-2.02492	0.272732	0.248267	5	NOC4L_HUMAN	Nucleolar complex protein 4 homolog	1	-75.4282	0.245718	3D4	1F3	nucleus,nucleoplasm,nucleolus,integral component of membrane,Noc4p-Nop14p complex,nuclear membrane,small-subunit processome	RNA binding,protein binding	maturation of SSU-rRNA from tricistronic rRNA transcript (SSU-rRNA, 5.8S rRNA, LSU-rRNA),rRNA processing
55	ANXA11	3D4 / 1F3	P50995	1.36016	0.00281171	0.00167596	18	ANX11_HUMAN	Annexin A11	2	156.714	2.56714	3D4	1F3	nuclear envelope,nucleoplasm,cytoplasm,spindle,cytosol,membrane,midbody,melanosome,specific granule,azurophil granule,phagocytic vesicle,extracellular exosome	RNA binding,calcium ion binding,protein binding,calcium-dependent phospholipid binding,phosphatidylethanolamine binding,MHC class II protein complex binding,S100 protein binding,calcium-dependent protein binding	phagocytosis,cytokinetic process,response to calcium ion
55	FAM192A	3D4 / 1F3	Q9GZU8	1.17137	0.0146008	0.0069698	18	PIP30_HUMAN	PSME3-interacting protein	1	125.225	2.25225	3D4	1F3	nucleus	protein binding
55	HK2	3D4 / 1F3	P52789	1.14452	0.00238149	0.00144663	18	HXK2_HUMAN	Hexokinase-2	1	121.073	2.21073	3D4	1F3	mitochondrial outer membrane,cytosol,membrane	glucokinase activity,hexokinase activity,protein binding,ATP binding,glucose binding,fructokinase activity,mannokinase activity	cellular glucose homeostasis,response to ischemia,glycolytic process,lactation,apoptotic mitochondrial changes,negative regulation of mitochondrial membrane permeability,regulation of glucose import,carbohydrate phosphorylation,glucose 6-phosphate metabolic process,canonical glycolysis,establishment of protein localization to mitochondrion,maintenance of protein location in mitochondrion,positive…
55	GBF1	3D4 / 1F3	Q92538	-0.368278	0.575377	0.381643	5	GBF1_HUMAN	Golgi-specific brefeldin A-resistance guanine nucleotide exchange factor 1	1	-22.5293	0.774707	3D4	1F3	Golgi membrane,mitochondrion,peroxisome,endoplasmic reticulum lumen,endoplasmic reticulum-Golgi intermediate compartment,Golgi apparatus,Golgi stack,cis-Golgi network,trans-Golgi network,lipid particle,cytosol,membrane,cell leading edge	guanyl-nucleotide exchange factor activity,ARF guanyl-nucleotide exchange factor activity,protein binding,phosphatidylinositol-3,4,5-trisphosphate binding,phosphatidylinositol-3,5-bisphosphate binding	cell activation involved in immune response,ER to Golgi vesicle-mediated transport,retrograde vesicle-mediated transport, Golgi to ER,post-Golgi vesicle-mediated transport,Golgi to endosome transport,Golgi organization,regulation of mitotic cell cycle,protein transport,viral process,neutrophil chemotaxis,regulation of ARF protein signal transduction,protein localization to Golgi apparatus,retrogr…
56	MRPL15	3D4 / 1F3	Q9P015	2.80138	0.0500887	0.0835392	10	RM15_HUMAN	39S ribosomal protein L15, mitochondrial	2	597.109	6.97109	3D4	1F3	mitochondrion,mitochondrial inner membrane,mitochondrial large ribosomal subunit	RNA binding,structural constituent of ribosome,protein binding	mitochondrial translational elongation,mitochondrial translational termination,cellular response to leukemia inhibitory factor
56	FKBP1A	3D4 / 1F3	P62942	1.90042	3.72853e-05	3.48642e-05	18	FKB1A_HUMAN	Peptidyl-prolyl cis-trans isomerase FKBP1A	1	273.322	3.73322	3D4	1F3	cytoplasm,cytosol,terminal cisterna,membrane,sarcoplasmic reticulum,Z disc,extrinsic component of organelle membrane,axon terminus,extracellular exosome,cytoplasmic side of membrane,ryanodine receptor complex	peptidyl-prolyl cis-trans isomerase activity,signal transducer activity,transforming growth factor beta receptor binding,protein binding,macrolide binding,FK506 binding,enzyme binding,Hsp70 protein binding,type I transforming growth factor beta receptor binding,protein homodimerization activity,ion channel binding,SMAD binding,activin binding,calcium channel inhibitor activity	protein peptidyl-prolyl isomerization,negative regulation of protein phosphorylation,heart morphogenesis,protein folding,'de novo' protein folding,muscle contraction,transforming growth factor beta receptor signaling pathway,SMAD protein complex assembly,response to iron ion,cytokine-mediated signaling pathway,protein maturation by protein folding,response to caffeine,positive regulation of prote…
56	PFDN1	3D4 / 1F3	O60925	1.6159	2.78034e-05	2.66377e-05	72	PFD1_HUMAN	Prefoldin subunit 1	4	206.503	3.06503	3D4	1F3	cytoplasm,prefoldin complex	transcription factor activity, sequence-specific DNA binding,protein binding involved in protein folding,unfolded protein binding	regulation of transcription, DNA-templated,protein folding,cytoskeleton organization,cell cycle
56	DNAJB6;DNAJB2;DNAJB8	3D4 / 1F3	O75190;P25686;Q8NHS0	1.51693	0.027557	0.0541956	5	DNJB6_HUMAN;DNJB2_HUMAN;DNJB8_HUMAN	DnaJ homolog subfamily B member 6;DnaJ homolog subfamily B member 2;DnaJ homolog subfamily B member 8	1	186.181	2.86181	3D4	1F3	nucleus,nucleoplasm,cytosol,membrane,Z disc,perinuclear region of cytoplasm;nucleus,endoplasmic reticulum membrane,cytosol,nuclear membrane;nucleus,cytosol	ATPase activator activity,DNA binding,protein binding,heat shock protein binding,unfolded protein binding,chaperone binding;ATPase activator activity,protein binding,Hsp70 protein binding,unfolded protein binding,chaperone binding;protein binding involved in protein folding,unfolded protein binding,chaperone binding	protein folding,actin cytoskeleton organization,extracellular matrix organization,positive regulation of ATPase activity,regulation of protein localization,protein localization to nucleus,negative regulation of cysteine-type endopeptidase activity involved in apoptotic process,intermediate filament organization,negative regulation of transcription, DNA-templated,chorio-allantoic fusion,syncytiotr…
56	NELFA	3D4 / 1F3	Q9H3P2	1.26337	0.0257575	0.0113291	18	NELFA_HUMAN	Negative elongation factor A	1	140.056	2.40056	3D4	1F3	nucleoplasm,cytosol,nuclear body,NELF complex	protein binding	regulation of transcription, DNA-templated,transcription from RNA polymerase II promoter,transcription elongation from RNA polymerase II promoter,multicellular organism development,positive regulation of viral transcription
56	AGPS	3D4 / 1F3	O00116	0.719857	0.00125061	0.000823807	90	ADAS_HUMAN	Alkyldihydroxyacetonephosphate synthase, peroxisomal	6	64.7019	1.64702	3D4	1F3	nucleolus,mitochondrion,peroxisome,peroxisomal membrane,peroxisomal matrix,membrane	protein binding,alkylglycerone-phosphate synthase activity,oxidoreductase activity, acting on CH-OH group of donors,FAD binding	lipid biosynthetic process,ether lipid biosynthetic process,oxidation-reduction process
56	NCOR2	3D4 / 1F3	Q9Y618	-0.499021	0.608456	0.166073	18	NCOR2_HUMAN	Nuclear receptor corepressor 2	1	-29.2413	0.707587	3D4	1F3	histone deacetylase complex,nuclear chromatin,nucleus,nucleoplasm,membrane,nuclear matrix,nuclear body,transcriptional repressor complex	DNA binding,transcription corepressor activity,Notch binding,protein binding,transcription factor binding,ligand-dependent nuclear receptor binding,histone deacetylase binding,protein N-terminus binding	negative regulation of transcription from RNA polymerase II promoter,transcription, DNA-templated,regulation of lipid metabolic process,regulation of cellular ketone metabolic process by negative regulation of transcription from RNA polymerase II promoter,negative regulation of production of miRNAs involved in gene silencing by miRNA
57	CSTA	3D4 / 1F3	P01040	2.70966	8.10206e-24	5.76818e-23	108	CYTA_HUMAN	Cystatin-A	7	554.167	6.54167	3D4	1F3	cornified envelope,extracellular space,nucleus,cytoplasm,cytosol,extracellular matrix,extracellular exosome	protease binding,cysteine-type endopeptidase inhibitor activity,structural molecule activity,protein binding, bridging	negative regulation of peptidase activity,negative regulation of endopeptidase activity,peptide cross-linking,keratinocyte differentiation,negative regulation of proteolysis,cornification,cell-cell adhesion
57	ARG1	3D4 / 1F3	P05089	1.69123	1.57583e-08	2.60883e-08	54	ARGI1_HUMAN	Arginase-1	4	222.933	3.22933	3D4	1F3	extracellular region,extracellular space,nucleus,cytoplasm,mitochondrial outer membrane,cytosol,azurophil granule lumen,specific granule lumen,neuron projection,neuronal cell body,extracellular exosome	arginase activity,manganese ion binding	urea cycle,liver development,positive regulation of endothelial cell proliferation,adaptive immune response,arginine catabolic process,aging,response to herbicide,response to manganese ion,response to zinc ion,response to selenium ion,regulation of L-arginine import,response to amine,arginine catabolic process to ornithine,lung development,collagen biosynthetic process,response to vitamin A,respo…
57	CAT	3D4 / 1F3	P04040	1.18664	0.00100078	0.000677004	54	CATA_HUMAN	Catalase	3	127.622	2.27622	3D4	1F3	extracellular region,mitochondrion,mitochondrial intermembrane space,lysosome,peroxisome,peroxisomal membrane,peroxisomal matrix,endoplasmic reticulum,Golgi apparatus,cytosol,plasma membrane,focal adhesion,membrane,secretory granule lumen,intracellular membrane-bounded organelle,extracellular exosome,ficolin-1-rich granule lumen	aminoacylase activity,catalase activity,receptor binding,antioxidant activity,oxidoreductase activity, acting on peroxide as acceptor,enzyme binding,heme binding,protein homodimerization activity,metal ion binding,NADP binding	response to reactive oxygen species,osteoblast differentiation,ureteric bud development,response to hypoxia,triglyceride metabolic process,aging,cholesterol metabolic process,aerobic respiration,response to light intensity,UV protection,response to ozone,response to lead ion,positive regulation of phosphatidylinositol 3-kinase signaling,response to activity,response to inactivity,hemoglobin metab…
57	COASY	3D4 / 1F3	Q13057	0.95032	2.94491e-08	4.69218e-08	54	COASY_HUMAN	Bifunctional coenzyme A synthase	3	93.2302	1.9323	3D4	1F3	nucleoplasm,mitochondrial outer membrane,mitochondrial matrix,cytosol,extracellular exosome	dephospho-CoA kinase activity,pantetheine-phosphate adenylyltransferase activity,protein binding,ATP binding	coenzyme biosynthetic process,coenzyme A biosynthetic process,phosphorylation
57	MRPL16	3D4 / 1F3	Q9NX20	0.14495	0.811105	0.464825	10	RM16_HUMAN	39S ribosomal protein L16, mitochondrial	2	10.5692	1.10569	3D4	1F3	mitochondrial inner membrane,mitochondrial large ribosomal subunit	structural constituent of ribosome,rRNA binding	mitochondrial translation,mitochondrial translational elongation,mitochondrial translational termination
57	GADD45GIP1	3D4 / 1F3	Q8TAE8	-0.0997248	0.522814	0.14619	18	G45IP_HUMAN	Growth arrest and DNA damage-inducible proteins-interacting protein 1	1	-6.6789	0.933211	3D4	1F3	nucleus,mitochondrion,mitochondrial matrix,mitochondrial ribosome	protein binding	viral process,mitochondrial translational elongation,mitochondrial translational termination,mitotic cell cycle arrest
57	RPRD1A	3D4 / 1F3	Q96P16	-0.00427754	0.995853	0.521069	5	RPR1A_HUMAN	Regulation of nuclear pre-mRNA domain-containing protein 1A	1	-0.296057	0.997039	3D4	1F3	nucleoplasm,DNA-directed RNA polymerase II, holoenzyme	protein binding	snRNA transcription from RNA polymerase II promoter,dephosphorylation of RNA polymerase II C-terminal domain
58	MRPS34	3D4 / 1F3	P82930	2.83451	0.0232121	0.0472439	10	RT34_HUMAN	28S ribosomal protein S34, mitochondrial	2	613.3	7.133	3D4	1F3	mitochondrion,mitochondrial inner membrane,ribosome	structural constituent of ribosome	mitochondrial translation,mitochondrial translational elongation,mitochondrial translational termination
58	AZGP1	3D4 / 1F3	P25311	1.73347	1.42309e-06	1.72671e-06	54	ZA2G_HUMAN	Zinc-alpha-2-glycoprotein	5	232.526	3.32526	3D4	1F3	extracellular region,extracellular space,nucleus,plasma membrane,extracellular matrix,extracellular exosome	ribonuclease activity,protein binding,protein transmembrane transporter activity	detection of chemical stimulus involved in sensory perception of bitter taste,retina homeostasis,cell adhesion,negative regulation of cell proliferation,transmembrane transport,protein transmembrane transport,RNA phosphodiester bond hydrolysis
58	GLUL	3D4 / 1F3	P15104	0.994186	0.0554742	0.0217676	36	GLNA_HUMAN	Glutamine synthetase	2	99.1956	1.99196	3D4	1F3	nucleus,mitochondrion,rough endoplasmic reticulum,cytosol,perikaryon,myelin sheath,protein complex,axon terminus,extracellular exosome,glial cell projection	magnesium ion binding,glutamate decarboxylase activity,glutamate-ammonia ligase activity,protein binding,ATP binding,glutamate binding,manganese ion binding,identical protein binding,dynein light chain binding	neurotransmitter uptake,glutamate catabolic process,glutamine biosynthetic process,cell proliferation,cellular amino acid biosynthetic process,cellular response to starvation,response to glucose,ammonia assimilation cycle,positive regulation of insulin secretion,positive regulation of epithelial cell proliferation,protein homooligomerization,positive regulation of synaptic transmission, glutamate…
58	RAC1	3D4 / 1F3	P63000	-0.331504	0.962566	0.239436	36	RAC1_HUMAN	Ras-related C3 botulinum toxin substrate 1	2	-20.5292	0.794708	3D4	1F3	Golgi membrane,cytoplasm,endoplasmic reticulum membrane,trans-Golgi network,cytosol,plasma membrane,focal adhesion,membrane,lamellipodium,secretory granule membrane,extracellular matrix,ruffle membrane,cytoplasmic ribonucleoprotein granule,melanosome,dendritic spine,extracellular exosome,ficolin-1-rich granule membrane,actin filament	GTPase activity,protein serine/threonine kinase activity,protein binding,GTP binding,Rab GTPase binding,enzyme binding,protein kinase binding,thioesterase binding,histone deacetylase binding,Rho GDP-dissociation inhibitor binding,ATPase binding	positive regulation of protein phosphorylation,mast cell chemotaxis,protein phosphorylation,movement of cell or subcellular component,inflammatory response,cell adhesion,cell-matrix adhesion,G-protein coupled receptor signaling pathway,blood coagulation,cell proliferation,regulation of cell size,response to wounding,anatomical structure morphogenesis,regulation of hydrogen peroxide metabolic proc…
58	ELF2	3D4 / 1F3	Q15723	0.295781	0.317056	0.0962749	36	ELF2_HUMAN	ETS-related transcription factor Elf-2	3	22.7549	1.22755	3D4	1F3	nucleus,nucleoplasm,cytosol,nuclear body	RNA polymerase II transcription factor activity, sequence-specific DNA binding,protein binding,sequence-specific DNA binding	transcription, DNA-templated,regulation of transcription from RNA polymerase II promoter,cell differentiation,positive regulation of transcription, DNA-templated,regulation of B cell receptor signaling pathway
59	FTO	3D4 / 1F3	Q9C0B1	3.0733	0.000766579	0.000532544	18	FTO_HUMAN	Alpha-ketoglutarate-dependent dioxygenase FTO	2	741.698	8.41698	3D4	1F3	nucleus,nucleoplasm,nuclear speck	ferrous iron binding,oxidative RNA demethylase activity,oxidative DNA demethylase activity,DNA-N1-methyladenine dioxygenase activity,RNA N6-methyladenosine dioxygenase activity	temperature homeostasis,DNA dealkylation involved in DNA repair,regulation of lipid storage,oxidative single-stranded DNA demethylation,oxidative single-stranded RNA demethylation,regulation of multicellular organism growth,RNA repair,regulation of respiratory system process,adipose tissue development,regulation of white fat cell proliferation,oxidative demethylation,DNA demethylation,regulation …
59	MOGS	3D4 / 1F3	Q13724	3.00142	0.00039571	0.00194282	15	MOGS_HUMAN	Mannosyl-oligosaccharide glucosidase	2	700.786	8.00786	3D4	1F3	endoplasmic reticulum,endoplasmic reticulum membrane,membrane,integral component of membrane,extracellular exosome	mannosyl-oligosaccharide glucosidase activity,glucosidase activity	protein folding,protein N-linked glycosylation,oligosaccharide metabolic process
59	PCYT1A	3D4 / 1F3	P49585	2.84277	0.000460614	0.00033815	18	PCY1A_HUMAN	Choline-phosphate cytidylyltransferase A	1	617.396	7.17396	3D4	1F3	nuclear envelope,endoplasmic reticulum membrane,cytosol,plasma membrane,glycogen granule	choline-phosphate cytidylyltransferase activity,calmodulin binding,phosphatidylcholine binding,protein homodimerization activity	phosphatidylcholine biosynthetic process,CDP-choline pathway
59	TPP2	3D4 / 1F3	P29144	1.50874	1.1808e-08	1.97802e-08	54	TPP2_HUMAN	Tripeptidyl-peptidase 2	3	184.561	2.84561	3D4	1F3	nucleoplasm,cytoplasm,cytosol,nuclear body	endopeptidase activity,aminopeptidase activity,serine-type endopeptidase activity,protein binding,tripeptidyl-peptidase activity,identical protein binding	protein polyubiquitination,proteolysis
59	MTPAP	3D4 / 1F3	Q9NVV4	-0.220574	0.0106535	0.00530798	126	PAPD1_HUMAN	Poly(A) RNA polymerase, mitochondrial	7	-14.1776	0.858224	3D4	1F3	mitochondrion,intracellular membrane-bounded organelle	magnesium ion binding,UTP binding,RNA binding,polynucleotide adenylyltransferase activity,protein binding,ATP binding,manganese ion binding,identical protein binding,protein homodimerization activity	transcription, DNA-templated,mRNA polyadenylation,histone mRNA catabolic process
59	PIP	3D4 / 1F3	P12273	-0.0599447	0.169538	0.186991	10	PIP_HUMAN	Prolactin-inducible protein	2	-4.06991	0.959301	3D4	1F3	extracellular region,extracellular space,nucleus,extracellular exosome	actin binding,aspartic-type endopeptidase activity,protein binding,IgG binding,protein dimerization activity	detection of chemical stimulus involved in sensory perception of bitter taste,retina homeostasis,proteolysis,positive regulation of gene expression,transmembrane transport,negative regulation of T cell apoptotic process
60	LAP3	3D4 / 1F3	P28838	2.41345	0.134279	0.161853	20	AMPL_HUMAN	Cytosol aminopeptidase	4	432.748	5.32748	3D4	1F3	nucleus,nucleoplasm,mitochondrion,trans-Golgi network,cytosol,focal adhesion,midbody,extracellular exosome	aminopeptidase activity,metalloexopeptidase activity,manganese ion binding	proteolysis
60	DHCR7	3D4 / 1F3	Q9UBM7	1.82188	0.0313631	0.0597413	5	DHCR7_HUMAN	7-dehydrocholesterol reductase	1	253.542	3.53542	3D4	1F3	nuclear outer membrane,endoplasmic reticulum,endoplasmic reticulum membrane,cytosol,membrane,integral component of endoplasmic reticulum membrane	sterol delta7 reductase activity,7-dehydrocholesterol reductase activity,NADP binding	blood vessel development,cholesterol biosynthetic process,post-embryonic development,brassinosteroid biosynthetic process,cell differentiation,lung development,cholesterol biosynthetic process via desmosterol,cholesterol biosynthetic process via lathosterol,multicellular organism growth,regulation of cell proliferation,regulation of cholesterol biosynthetic process,oxidation-reduction process
[truncated: 1,079 more rows]

## Sheet: Exp information
Mass spectrometry data from GFP-ARFIP2 interactome
Cell line	HEK293A	CrARFIP2KO
Conditions	3D4	GFP-ARFIP2
	1F3	GFP
Experiment	GFP-trap
