# Supplementary material for: ATG9A and ARFIP2 cooperate to control PI4P levels for lysosomal repair
Source: Dev Cell. Author manuscript; Available in PMC 2025 Jul 4. (PMC7617826; doi:10.1016/j.devcel.2025.05.007)
Supplement: Table S2 [file EMS206349-supplement-Table_S2.xlsx]

## Sheet: Data
Symbol color	Symbol type	Symbol size	Protein IDs	Majority protein IDs	Protein names	Gene names	Only identified by site	Potential contaminant	welch Significant	Score	Intensity	MS/MS count	Q-value	Sequence coverage [%]	negLog welch p value	welch Difference	iBAQ ATG9-TurboID 1	iBAQ ATG9-TurboID 2	iBAQ ATG9-TurboID 3	iBAQ TurboID 1	iBAQ TurboID 2	iBAQ TurboID 3
Color [A=255, R=128, G=255, B=128]	9	8	Myc-ATG9A-TurboID;Myc-TurboID;Q7Z3C6;H7C1G6;H7C152;C9JD65;C9JS65;C9JFV2;F2Z3I6;C9JX27;C9IYZ9;C9JKV7;C9JDK4;C9JXG2	Myc-ATG9A-TurboID;Myc-TurboID					+	323.31	6557800000	210	0	38.9	2.30331	9.16528	25.0058	25.2333	24.5525	15.717	16.8575	14.7212
Color [A=255, R=128, G=255, B=128]	2	4	CON__P00761	CON__P00761				+		27.265	10711000000	47	0	7.8	0.687016	8.50625	27.7964	27.3738	27.0335	28.0794	14.4758	14.1296
Color [A=255, R=128, G=255, B=128]	2	4	O60493	O60493	Sorting nexin-3	SNX3			+	39.672	196930000	14	0	32.7	1.89602	7.59003	23.2049	21.3624	21.885	14.2355	13.6021	15.8447
Color [A=255, R=128, G=255, B=128]	2	4	Q15836;K7ENK9;K7EKX0;J3QRU4;F8WCA0;L7N2F9;P63027;F5GZV7;P23763	Q15836;K7ENK9;K7EKX0;J3QRU4;F8WCA0;L7N2F9;P63027	Vesicle-associated membrane protein 3;Vesicle-associated membrane protein 2	VAMP3;VAMP2			+	29.589	85871000	10	0	49	2.59204	6.24535	22.3363	22.1751	21.4944	15.4034	15.848	16.0184
Color [A=255, R=128, G=255, B=128]	2	4	Q92572;F5H459	Q92572;F5H459	AP-3 complex subunit sigma-1	AP3S1			+	27.549	79055000	8	0	29	1.77238	5.70932	21.1022	20.4958	21.1668	16.6494	14.4016	14.5859
Color [A=255, R=128, G=255, B=128]	2	4	O15126;A0A087WU14;A0A087WXB0;A0A087WZA6	O15126;A0A087WU14;A0A087WXB0	Secretory carrier-associated membrane protein 1	SCAMP1				102.34	146060000	13	0	24.6	1.19653	5.14138	22.0988	21.4582	19.6724	17.3892	16.7579	13.6581
Color [A=255, R=128, G=255, B=128]	2	4	Q96A49	Q96A49	Synapse-associated protein 1	SYAP1			+	26.264	55425000	15	0	14.5	1.56871	5.05695	19.1173	20.9381	20.6728	16.4412	14.4663	14.6499
Color [A=255, R=128, G=255, B=128]	2	4	P50402;Q5HY57;F8WEQ1	P50402;Q5HY57	Emerin	EMD				35.989	244590000	18	0	24.4	0.916816	4.96478	22.6571	22.2983	22.2758	20.5313	17.8278	13.9779
Color [A=255, R=128, G=255, B=128]	2	4	O60749	O60749	Sorting nexin-2	SNX2				7.9462	90859000	4	0	2.7	1.29144	4.81073	20.1721	19.9213	19.5506	17.2966	14.1212	13.794
Color [A=255, R=128, G=255, B=128]	2	4	CON__Q9U6Y5	CON__Q9U6Y5				+		33.906	205650000	14	0	21.3	0.9222	4.58573	23.44	22.2534	21.2078	16.3722	15.8256	20.9462
Color [A=255, R=128, G=255, B=128]	2	4	P52594;B8ZZY2;C9J2I0	P52594;B8ZZY2;C9J2I0	Arf-GAP domain and FG repeat-containing protein 1	AGFG1			+	27.398	82916000	11	0	11.4	1.75026	4.48664	20.1575	20.4973	20.3933	17.058	15.2913	15.2388
Color [A=255, R=128, G=255, B=128]	2	4	O43399;A0A087WYR3;A0A087WZ51	O43399;A0A087WYR3;A0A087WZ51	Tumor protein D54	TPD52L2			+	52.767	120490000	14	0	51.5	2.62276	4.32806	20.6311	20.6145	20.3536	16.5756	15.9349	16.1045
Color [A=255, R=128, G=255, B=128]	2	4	Q13492;E9PJT1;E9PK13;E5RFU0;E5RHK9;E9PI56;E9PKP6;E5RFC6;E5RK51;E5RIJ5;E9PLJ8;E5RGY9;E9PDG8;O60641	Q13492	Phosphatidylinositol-binding clathrin assembly protein	PICALM			+	21.247	74317000	12	0	8.4	1.55784	4.16392	20.3426	19.2607	19.0796	16.5673	14.7213	14.9025
Color [A=255, R=128, G=255, B=128]	2	4	G3V5N8;Q9HBF4	G3V5N8;Q9HBF4	Zinc finger FYVE domain-containing protein 1	ZFYVE1			+	33.274	192050000	10	0	3.9	1.48426	3.92349	20.1458	20.6226	20.0597	14.9495	16.9001	17.2081
Color [A=255, R=128, G=255, B=128]	2	4	H0YMD9;H0YKV8;H0YKL9;H0YKZ7;H0YLV6;H0YMT9;H0YKX9;H0YMW4;H0YMM1;H0YKS4;H0YMD0;H0YMU9;H0YN42;P07355	H0YMD9;H0YKV8;H0YKL9;H0YKZ7;H0YLV6;H0YMT9;H0YKX9;H0YMW4;H0YMM1;H0YKS4;H0YMD0;H0YMU9;H0YN42;P07355	Annexin;Annexin A2	ANXA2				13.414	31997000	5	0	21.5	0.88739	3.80204	21.3325	21.4167	16.9312	16.6237	15.4478	16.2028
Color [A=255, R=128, G=255, B=128]	2	4	CON__P08779;P08779;CON__Q9Z2K1;CON__Q3ZAW8;K7ENW6	CON__P08779;P08779	Keratin, type I cytoskeletal 16	KRT16		+		157.55	377080000	36	0	34.9	1.01533	3.72548	22.3113	21.3057	20.8078	18.9481	18.8886	15.4117
Color [A=255, R=128, G=255, B=128]	2	4	M0R165;Q9UBC2;M0R2S2;K7EJR2;M0R330;M0R1V5;M0R3I1	M0R165;Q9UBC2;M0R2S2	Epidermal growth factor receptor substrate 15-like 1	EPS15L1			+	50	61299000	10	0	17.5	1.36319	3.45457	18.3112	19.0303	17.9148	14.0806	14.5382	16.2738
Color [A=255, R=128, G=255, B=128]	2	4	F8VUG2;CON__P05787;P05787;F8W1U3;F8VP67;CON__H-INV:HIT000292931	F8VUG2;CON__P05787;P05787;F8W1U3	Keratin, type II cytoskeletal 8	KRT8		+		27.324	18827000	4	0	17.6	1.1187	3.4001	19.3063	18.6012	16.3209	14.678	13.941	15.4092
Color [A=255, R=128, G=255, B=128]	2	4	P08240	P08240	Signal recognition particle receptor subunit alpha	SRPR			+	11.955	37413000	4	0	3.8	1.51436	3.37527	18.5938	18.4757	17.8997	16.076	14.4389	14.3285
Color [A=255, R=128, G=255, B=128]	2	4	O00203;F5GYB0;H0YBD0;F5GWU4;A0A2R8Y2A8;Q13367	O00203	AP-3 complex subunit beta-1	AP3B1				30.906	67528000	10	0	5.4	1.01601	3.3409	18.8267	19.1173	16.1883	15.2332	13.4649	15.4114
Color [A=255, R=128, G=255, B=128]	2	4	P04083;Q5T3N0;Q5T3N1	P04083;Q5T3N0;Q5T3N1	Annexin A1;Annexin	ANXA1				107.4	81471000	17	0	23.1	0.848182	3.29272	19.646	19.6274	19.5902	19.0161	14.3503	15.6192
Color [A=255, R=128, G=255, B=128]	2	4	Q07960;H0YE29	Q07960;H0YE29	Rho GTPase-activating protein 1	ARHGAP1				91.301	79711000	17	0	27.1	0.596791	3.24991	20.6213	17.8196	15.2203	16.2064	12.006	15.6991
Color [A=255, R=128, G=255, B=128]	2	4	Q8IWB7	Q8IWB7	WD repeat and FYVE domain-containing protein 1	WDFY1	+			-2	39641000	1	1	3.2	0.868047	2.80005	17.0783	20.6555	17.6657	16.286	15.2687	15.4447
Color [A=255, R=128, G=255, B=128]	2	4	F8W7U8;P49959;F5GXT0;F5H742;F5H256	F8W7U8;P49959;F5GXT0	Double-strand break repair protein MRE11A	MRE11A				19.575	22805000	7	0	5.9	1.17391	2.70605	17.7136	16.8053	17.5885	15.2773	15.409	13.3029
Color [DarkGray]	2	4	A0A2R8Y540;I3L1N9;Q8N5K1	A0A2R8Y540;I3L1N9;Q8N5K1	CDGSH iron-sulfur domain-containing protein 2	CISD2				7.7336	17374000	2	0	30	0.449978	2.66099	14.7281	21.5763	15.2116	14.525	15.0413	13.9666
Color [A=255, R=128, G=255, B=128]	2	4	K7ESJ4;O14737;Q3HM38;X6R2P6;K7EQA1	K7ESJ4;O14737;Q3HM38;X6R2P6;K7EQA1	Programmed cell death protein 5	PDCD5				12.285	8447900	3	0	35.4	0.803287	2.64757	16.2822	17.4619	20.0026	14.4616	16.1058	15.2367
Color [A=255, R=128, G=255, B=128]	2	4	Q14739;A0A494C1L1;C9JXK0	Q14739;A0A494C1L1	Lamin-B receptor	LBR				47.34	134450000	12	0	7	0.812077	2.64523	21.3148	19.8251	20.2982	19.2858	18.5275	15.6891
Color [A=255, R=128, G=255, B=128]	2	4	P15170;H3BR35;Q8IYD1	P15170;H3BR35;Q8IYD1	Eukaryotic peptide chain release factor GTP-binding subunit ERF3A;Eukaryotic peptide chain release factor GTP-binding subunit ERF3B	GSPT1;GSPT2				28.331	39660000	8	0	6	0.714627	2.61206	18.8155	14.7565	18.6009	15.1409	15.0008	14.1951
Color [A=255, R=128, G=255, B=128]	2	4	Q92900	Q92900	Regulator of nonsense transcripts 1	UPF1			+	66.783	136310000	18	0	11.7	1.77166	2.55751	19.0896	19.2872	18.5719	15.9123	16.6003	16.7636
Color [A=255, R=128, G=255, B=128]	2	4	Q9BSJ8	Q9BSJ8	Extended synaptotagmin-1	ESYT1			+	13.223	23289000	5	0	2.6	1.56307	2.54985	17.6157	16.5755	17.2261	15.1907	14.1954	14.3816
Color [A=255, R=128, G=255, B=128]	2	4	E9PH82;Q8NCA5	E9PH82;Q8NCA5	Protein FAM98A	FAM98A				6.1408	47147000	1	0.0081967	2.6	0.492286	2.54823	15.3415	21.4907	16.0322	15.1591	15.3293	14.7314
Color [A=255, R=128, G=255, B=128]	2	4	Q13618	Q13618	Cullin-3	CUL3	+			-2	0	3	1	2.3	1.22337	2.54077	17.9471	18.0868	16.885	16.151	14.481	14.6645
Color [A=255, R=128, G=255, B=128]	2	4	H7C1I7;Q5VZL5	H7C1I7;Q5VZL5	Zinc finger MYM-type protein 4	ZMYM4				6.2121	28967000	0	0.0082645	0.7	0.659028	2.54072	18.955	17.0482	15.1596	16.3433	13.2983	13.899
Color [DarkGray]	2	4	H7C184;C9J7T7;A0A384DVL6;C9JE98;C9J0Q5;C9JFD3;Q9Y618	H7C184;C9J7T7;A0A384DVL6;C9JE98;C9J0Q5;C9JFD3;Q9Y618	Nuclear receptor corepressor 2	NCOR2				6.2165	18325000	1	0.0083333	20.9	0.476268	2.47522	15.5219	15.8943	21.5423	15.6212	14.9555	14.9561
Color [A=255, R=128, G=255, B=128]	2	4	F8VXB1;F8VUC5;F8W156;F8W651;F8VYZ4;F8VVA7;P61923;F8VXR1	F8VXB1;F8VUC5;F8W156;F8W651;F8VYZ4;F8VVA7;P61923;F8VXR1	Coatomer subunit zeta-1	COPZ1				12.617	20309000	5	0	31.5	0.490733	2.42354	21.6035	16.8585	15.828	16.4152	14.5857	16.0184
Color [A=255, R=128, G=255, B=128]	2	4	O00151	O00151	PDZ and LIM domain protein 1	PDLIM1				18.091	39498000	5	0	17.9	0.725642	2.33313	16.5447	19.6411	19.7574	16.6904	15.2351	17.0183
Color [A=255, R=128, G=255, B=128]	2	4	H3BU16;A6NGP5;Q9H910;H3BMT0;H3BTV5;H3BMV3;H3BMM8;B4E1P3	H3BU16;A6NGP5;Q9H910;H3BMT0;H3BTV5;H3BMV3	Hematological and neurological expressed 1-like protein	HN1L				18.02	34697000	7	0	30.5	0.562893	2.22626	16.2396	20.671	16.5362	16.1417	14.7755	15.8509
Color [A=255, R=128, G=255, B=128]	2	4	E9PI65;E9PN89;P11142;E9PQQ4;E9PQK7;E9PK54;E9PLF4;E9PKE3;P54652	E9PI65;E9PN89;P11142;E9PQQ4;E9PQK7;E9PK54;E9PLF4;E9PKE3;P54652	Heat shock cognate 71 kDa protein;Heat shock-related 70 kDa protein 2	HSPA8;HSPA2				10.963	6989700	2	0	20.8	0.75467	2.21119	19.2774	15.9182	16.9888	15.9686	14.5485	15.0337
Color [A=255, R=128, G=255, B=128]	2	4	Q15393	Q15393	Splicing factor 3B subunit 3	SF3B3				11.388	40075000	3	0	2.1	1.01791	2.14993	18.4523	18.6522	16.5439	16.2333	15.3953	15.5701
Color [A=255, R=128, G=255, B=128]	2	4	E9PE37	E9PE37		RAB2B	+			-2	5757700	1	1	25.8	0.520523	2.08161	15.27	16.5585	20.1351	15.7555	14.4584	15.5047
Color [A=255, R=128, G=255, B=128]	2	4	P08670;B0YJC4;A0A1B0GTT5;B0YJC5	P08670;B0YJC4	Vimentin	VIM				20.362	1803700	5	0	7.9	0.902697	1.92579	15.8871	15.5758	17.4825	15.0585	13.4868	14.6228
Color [A=255, R=128, G=255, B=128]	2	4	C9J2I1	C9J2I1		ARMC8	+			-2	0	1	1	4.5	0.731353	1.84255	15.7486	17.0742	15.937	15.4104	15.0608	12.7609
Color [A=255, R=128, G=255, B=128]	2	4	Q5TF98;Q5TF97;Q5TF96;Q8NI08	Q5TF98;Q5TF97;Q5TF96;Q8NI08	Nuclear receptor coactivator 7	NCOA7	+			-2	0	1	1	8.9	0.772764	1.80317	17.1521	15.4393	16.9951	16.0299	13.9794	14.1677
Color [DarkGray]	2	4	P23526	P23526	Adenosylhomocysteinase	AHCY				12.719	15663000	3	0	3.5	0.469412	1.79423	14.5895	19.1126	15.6487	15.5712	14.105	14.292
Color [DarkGray]	2	4	P0CG48;F5GYU3;Q96C32;Q5PY61;J3QKN0;F5GXK7;F5H747;F5H388;B4DV12;F5H265;F5H2Z3;F5H6Q2;J3QTR3;J3QS39;P62987;P62979;P0CG47;Q49A90;M0R1V7;M0R2S1;M0R1M6;F5GZ39;A0A2R8Y422;J3QSA3	P0CG48;F5GYU3;Q96C32;Q5PY61;J3QKN0;F5GXK7;F5H747;F5H388;B4DV12;F5H265;F5H2Z3;F5H6Q2;J3QTR3;J3QS39;P62987;P62979;P0CG47;Q49A90;M0R1V7;M0R2S1;M0R1M6;F5GZ39;A0A2R8Y422;J3QSA3	Polyubiquitin-C;Ubiquitin;Ubiquitin-60S ribosomal protein L40;Ubiquitin;60S ribosomal protein L40;Ubiquitin-40S ribosomal protein S27a;Ubiquitin;40S ribosomal protein S27a;Polyubiquitin-B;Ubiquitin	UBC;UBB;RPS27A;UBA52				43.723	225930000	14	0	47.3	0.357457	1.75201	20.7798	20.608	16.3655	18.5078	15.2586	18.7309
Color [DarkGray]	2	4	F6RTM7;K7EK75;X6R2W0;Q5U8S2;O60499	F6RTM7;K7EK75;X6R2W0;Q5U8S2;O60499	Syntaxin-10	STX10				15.869	9433000	2	0	20.5	0.47684	1.69771	16.374	16.7753	20.5029	16.7305	15.848	15.9806
Color [A=255, R=128, G=255, B=128]	2	4	Q96RE7	Q96RE7	Nucleus accumbens-associated protein 1	NACC1	+			-2	0	1	1	3.2	0.538878	1.69181	16.374	16.23	16.9522	17.1501	13.5693	13.7615
Color [A=255, R=128, G=255, B=128]	2	4	Q7Z5R6	Q7Z5R6	Amyloid beta A4 precursor protein-binding family B member 1-interacting protein	APBB1IP				11.489	16047000	2	0	6.5	0.528576	1.67998	19.5435	16.3294	16.1724	14.7137	16.0616	16.2301
Color [A=255, R=128, G=255, B=128]	2	4	P11717;S4R328	P11717	Cation-independent mannose-6-phosphate receptor	IGF2R				43.246	48810000	11	0	3.3	1.03967	1.65406	16.5611	16.8798	15.4742	14.8646	14.007	15.0813
Color [A=255, R=128, G=255, B=128]	2	4	P05141	P05141	ADP/ATP translocase 2;ADP/ATP translocase 2, N-terminally processed	SLC25A5				11.17	2858400	3	0	7.4	0.698525	1.63637	16.5789	14.6294	17.5584	14.8456	14.4769	14.535
Color [A=255, R=128, G=255, B=128]	2	4	X6R3L3	X6R3L3		MOB3C	+		+	-2	0	1	1	6.3	1.38059	1.59359	16.3659	16.136	15.5307	13.9796	14.5447	14.7276
Color [A=255, R=128, G=255, B=128]	2	4	Q8N1C3	Q8N1C3	Gamma-aminobutyric acid receptor subunit gamma-1	GABRG1			+	7.0257	0	0	0	1.9	1.3362	1.59251	16.1881	17.2522	16.9837	14.9263	15.2721	15.4481
Color [A=255, R=128, G=255, B=128]	2	4	P06702	P06702	Protein S100-A9	S100A9				9.4335	0	2	0	13.2	0.756777	1.5807	17.1761	16.7724	14.9743	15.3785	14.1417	14.6605
Color [A=255, R=128, G=255, B=128]	2	4	P10599	P10599	Thioredoxin	TXN				6.5562	10184000	2	0	19	0.604288	1.57494	14.4806	17.3461	16.6559	15.1762	14.9018	13.6797
Color [A=255, R=128, G=255, B=128]	2	4	B4DSN5;P18031	B4DSN5;P18031	Tyrosine-protein phosphatase non-receptor type;Tyrosine-protein phosphatase non-receptor type 1	PTPN1				91.061	19297000	5	0	6.6	0.649572	1.55935	18.7194	16.1257	16.8817	16.5633	15.0183	15.4671
Color [A=255, R=128, G=255, B=128]	2	4	P15924	P15924	Desmoplakin	DSP				25.302	6727100	4	0	2.1	1.00043	1.54924	16.2346	17.2701	15.9109	14.2558	15.3328	15.1793
Color [A=255, R=128, G=255, B=128]	2	4	P37802;X6RJP6;C9J5W6;Q9UI15	P37802;X6RJP6	Transgelin-2	TAGLN2			+	257.78	1245200000	47	0	53.3	1.39224	1.49432	23.9032	24.6756	24.1541	23.1407	22.6933	22.416
Color [A=255, R=128, G=255, B=128]	2	4	D6R9U7;O15318	D6R9U7;O15318	DNA-directed RNA polymerase III subunit RPC7	POLR3G	+			-2	0	0	1	3.2	0.669	1.44628	16.3562	17.9739	16.1336	16.43	14.5294	15.1655
Color [A=255, R=128, G=255, B=128]	2	4	Q8TF76	Q8TF76	Serine/threonine-protein kinase haspin	GSG2	+			-2	0	0	1	1.3	1.03261	1.39618	16.5886	15.7155	16.6545	15.602	14.4923	14.6757
Color [A=255, R=128, G=255, B=128]	2	4	A0A096LNH7	A0A096LNH7		PCDHB6	+			-2	0	0	1	2	0.710116	1.39289	17.2224	17.3906	17.6028	17.4434	15.2086	15.3852
Color [DarkGray]	2	4	G3V4Y7;Q86UP2	G3V4Y7;Q86UP2	Kinectin	KTN1	+			-2	26819000	0	1	2.4	0.364824	1.37705	19.5068	16.5755	15.5594	16.0427	17.0491	14.4188
Color [A=255, R=128, G=255, B=128]	2	4	Q9NZB8	Q9NZB8	Molybdenum cofactor biosynthesis protein 1;Cyclic pyranopterin monophosphate synthase;Cyclic pyranopterin monophosphate synthase accessory protein	MOCS1	+			-2	0	0	1	2.4	0.569311	1.33826	15.6486	15.0644	15.737	15.86	13.1897	13.3855
Color [A=255, R=128, G=255, B=128]	2	4	A0A087X1V1;A0A087WUV9;Q6NUM6;Q9NV66	A0A087X1V1;A0A087WUV9;Q6NUM6;Q9NV66	S-adenosyl-L-methionine-dependent tRNA 4-demethylwyosine synthase	TYW1B;TYW1	+			-2	0	0	1	4.6	0.704805	1.33146	16.3829	16.5841	16.798	13.8819	15.8592	16.0295
Color [A=255, R=128, G=255, B=128]	2	4	G3V5W4;G3V2R8;G3V3R4;G3V2N6;Q5JP53;A0A0B4J269;P07437;Q9BVA1;Q13885;Q13509	G3V5W4;G3V2R8;G3V3R4;G3V2N6;Q5JP53;A0A0B4J269;P07437;Q9BVA1;Q13885;Q13509	Tubulin beta chain;Tubulin beta-2B chain;Tubulin beta-2A chain;Tubulin beta-3 chain	TUBB3;TUBB;TUBB2B;TUBB2A	+			-2	0	1	1	15.5	0.721523	1.31777	17.071	17.2452	17.4576	17.2662	15.1888	15.3655
Color [DarkGray]	2	4	Q02952	Q02952	A-kinase anchor protein 12	AKAP12				13.162	9252200	2	0	0.8	0.257834	1.2467	15.6222	14.7732	18.2975	16.7663	15.9733	12.2131
Color [A=255, R=128, G=255, B=128]	2	4	H7BY35;Q92736	H7BY35;Q92736	Ryanodine receptor 2	RYR2	+			-2	0	0	1	0.2	1.01773	1.15986	16.866	16.7176	16.7015	14.8387	16.0628	15.904
Color [DarkGray]	2	4	G3V3K9;G3V4I1;G3V5F3;J3KNG4;Q8WVM8	G3V3K9;G3V4I1;G3V5F3;J3KNG4;Q8WVM8	Sec1 family domain-containing protein 1	SCFD1				6.6367	0	2	0	31.2	0.472758	1.15948	14.1956	16.5464	16.4551	13.9021	14.233	15.5836
Color [A=255, R=128, G=255, B=128]	2	4	Q9NZQ0	Q9NZQ0	DnaJ homolog subfamily C member 27	DNAJC27	+			-2	0	0	1	2.6	1.15487	1.15324	16.5438	15.8786	16.0528	15.501	14.6663	14.8481
Color [DarkGray]	2	4	CON__Q04695;Q04695;CON__Q9QWL7;F5GWP8;K7EPJ9	CON__Q04695;Q04695;CON__Q9QWL7;F5GWP8;K7EPJ9	Keratin, type I cytoskeletal 17	KRT17		+		15.344	4251200	3	0	21.8	0.478241	1.09122	15.8873	15.5282	18.1848	15.8813	15.2354	15.2099
Color [A=255, R=128, G=255, B=128]	2	4	Q9NQH7	Q9NQH7	Probable Xaa-Pro aminopeptidase 3	XPNPEP3	+			-2	0	1	1	2.8	0.693685	1.08372	14.8894	16.7702	15.7569	14.3325	14.8263	15.0065
Color [A=255, R=128, G=255, B=128]	2	4	Q6IAA8;F5GX19;F5H3Y3;H0YFI1;F5H479	Q6IAA8;F5GX19;F5H3Y3	Ragulator complex protein LAMTOR1	LAMTOR1				17.521	3461400	5	0	23	0.706091	1.07988	16.4736	15.6228	15.4431	15.6977	14.208	14.3941
Color [A=255, R=128, G=255, B=128]	2	4	A0A1C7CYX9;Q16555	A0A1C7CYX9;Q16555	Dihydropyrimidinase-related protein 2	DPYSL2				6.7276	6262800	1	0	4	0.673602	1.05225	15.7044	15.9322	16.1475	15.6673	13.7764	15.1837
Color [A=255, R=128, G=255, B=128]	2	4	Q9H694	Q9H694	Protein bicaudal C homolog 1	BICC1	+			-2	0	0	1	1.3	0.606546	1.04735	16.5766	17.4537	16.7817	17.0684	15.2125	15.389
Color [A=255, R=128, G=255, B=128]	2	4	M0QZS0;A0A087WZG4;A0A3B3IPE9;Q6ZSZ5	M0QZS0;A0A087WZG4;A0A3B3IPE9;Q6ZSZ5	Rho guanine nucleotide exchange factor 18	ARHGEF18	+			-2	0	0	1	1.8	0.788582	1.04123	16.4431	16.6419	16.8557	16.5315	15.0537	15.2317
Color [DarkGray]	2	4	F2Z2R5;Q8TDI0	F2Z2R5;Q8TDI0	Chromodomain-helicase-DNA-binding protein 5	CHD5	+			-2	0	0	1	1.1	0.427063	1.02065	16.6685	16.1796	17.0187	16.694	16.2186	13.8923
Color [A=255, R=128, G=255, B=128]	2	4	P59827	P59827	BPI fold-containing family B member 4	BPIFB4	+			-2	0	0	1	2.4	0.732492	0.980235	15.184	16.2678	16.0688	14.4507	15.5851	14.5441
Color [DarkGray]	2	4	O75396	O75396	Vesicle-trafficking protein SEC22b	SEC22B				11.122	23674000	3	0	17.2	0.332328	0.927759	14.3482	16.7396	16.9859	16.2877	14.6945	14.3082
Color [A=255, R=128, G=255, B=128]	2	4	H0Y867;E7EU81;Q14789	H0Y867;E7EU81;Q14789	Golgin subfamily B member 1	GOLGB1				6.088	0	0	0.008	1.2	0.78101	0.846483	15.6898	16.5111	15.7311	15.6502	15.1001	14.6422
Color [A=255, R=128, G=255, B=128]	2	4	Q969P0	Q969P0	Immunoglobulin superfamily member 8	IGSF8	+			-2	0	0	1	1.6	0.494445	0.842005	15.2879	16.7817	15.5404	15.9154	14.4925	14.6759
Color [DarkGray]	2	4	C9JWN1	C9JWN1		DHTKD1	+			-2	0	0	1	4.2	0.130323	0.831275	13.7609	15.9747	18.4313	18.4546	12.5591	14.6594
Color [DarkGray]	2	4	Q14677	Q14677	Clathrin interactor 1	CLINT1				6.1147	25668000	2	0.0081301	1.9	0.136938	0.799265	14.7371	19.4204	13.8631	17.2748	14.0804	14.2677
Color [A=255, R=128, G=255, B=128]	2	4	J3QKK1;C9J8F3;J3KSV6;J3QKP5;A8MVZ9;P09972	J3QKK1;C9J8F3;J3KSV6;J3QKP5;A8MVZ9;P09972	Fructose-bisphosphate aldolase;Fructose-bisphosphate aldolase C	ALDOC	+			-2	0	1	1	11.5	0.604154	0.779055	15.7148	17.1012	16.5265	16.1298	15.6788	15.1967
Color [A=255, R=128, G=255, B=128]	2	4	A0A0A0MRM8;E7EW20;Q9UM54;A0A0D9SGC1	A0A0A0MRM8;E7EW20;Q9UM54;A0A0D9SGC1	Unconventional myosin-VI	MYO6				20.42	2686600	3	0	5.1	0.898489	0.775935	15.866	16.0875	16.3025	15.8564	14.9464	15.1255
Color [DarkGray]	2	4	E9PRL8;E9PQ71;E9PIP9;E9PJ54;E9PM00;Q9UBM7	E9PRL8;E9PQ71;E9PIP9;E9PJ54;E9PM00;Q9UBM7	7-dehydrocholesterol reductase	DHCR7	+			-2	0	0	1	14.3	0.468334	0.76212	15.5841	16.0047	17.0718	15.2428	14.8538	16.2776
Color [A=255, R=128, G=255, B=128]	2	4	F8VSC5;A0A0U1RQQ9;Q6P3W7	F8VSC5;A0A0U1RQQ9;Q6P3W7	SCY1-like protein 2	SCYL2				6.7001	3097200	1	0	2.6	0.627719	0.758367	16.3948	16.5955	16.8094	16.475	15.0052	16.0443
Color [A=255, R=128, G=255, B=128]	2	4	H0YJ83;A0A087WWY9;Q8TB24	H0YJ83;A0A087WWY9;Q8TB24	Ras and Rab interactor 3	RIN3	+			-2	0	0	1	2.1	1.23775	0.75749	16.4807	16.6781	16.8918	15.6443	15.9823	16.1515
Color [A=255, R=128, G=255, B=128]	2	4	A0A0G2JIW1;P0DMV9;P0DMV8;Q53FA3;P34931;P17066	A0A0G2JIW1;P0DMV9;P0DMV8;Q53FA3;P34931;P17066	Heat shock 70 kDa protein 1B;Heat shock 70 kDa protein 1A;Heat shock 70 kDa protein 1-like;Heat shock 70 kDa protein 6	HSPA1B;HSPA1A;HSPA1L;HSPA6				15.146	209310000	15	0	4.4	0.621478	0.739735	20.6184	20.5775	19.2694	19.5101	19.3324	19.4036
Color [DarkGray]	2	4	J3KPJ3;Q8N5S9	J3KPJ3;Q8N5S9	Calcium/calmodulin-dependent protein kinase kinase 1	CAMKK1				6.2437	0	0	0.0084746	1.7	0.221682	0.731194	17.2966	15.2518	14.8475	16.6505	15.0587	13.4931
Color [DarkGray]	2	4	O43752	O43752	Syntaxin-6	STX6				43.007	12973000	9	0	33.3	0.175472	0.725743	14.6738	16.4873	19.4893	15.881	15.6725	16.9197
Color [A=255, R=128, G=255, B=128]	2	4	A0A0A0MRQ5;A0A0A0MSI0;Q06830;H7C3T4;P32119;Q13162	A0A0A0MRQ5;A0A0A0MSI0;Q06830;H7C3T4;P32119;Q13162	Peroxiredoxin-1;Peroxiredoxin-2;Peroxiredoxin-4	PRDX1;PRDX4;PRDX2				11.104	6607100	2	0	23.7	0.949045	0.719622	15.6577	15.8873	16.1028	15.6126	14.8481	15.0281
Color [A=255, R=128, G=255, B=128]	2	4	C9IYS8;C9JTR0;C9JPG6;C9JKG0;C9JR47;C9JI90;C9JFM4;C9K0R8;C9J6X5;P15907	C9IYS8;C9JTR0;C9JPG6;C9JKG0;C9JR47;C9JI90;C9JFM4;C9K0R8;C9J6X5;P15907	Beta-galactoside alpha-2,6-sialyltransferase 1	ST6GAL1	+			-2	0	0	1	32	0.509839	0.701133	16.893	16.1507	16.1899	15.719	16.5012	14.91
Color [A=255, R=128, G=255, B=128]	2	4	A0A2U3TZH3;Q5VTE0;P68104;Q05639;A0A2R8Y660;A0A2R8Y488;A0A087WV01;A0A087WVQ9	A0A2U3TZH3;Q5VTE0;P68104;Q05639;A0A2R8Y660;A0A2R8Y488;A0A087WV01;A0A087WVQ9	Putative elongation factor 1-alpha-like 3;Elongation factor 1-alpha 1;Elongation factor 1-alpha 2;Elongation factor 1-alpha	EEF1A1P5;EEF1A1;EEF1A2				12.432	4898000	3	0	4.6	1.00774	0.692691	15.6649	15.8156	16.1097	15.5253	14.8524	15.1345
Color [A=255, R=128, G=255, B=128]	2	4	CON__Q7RTT2;CON__Q8N1N4-2;Q8N1N4	CON__Q7RTT2;CON__Q8N1N4-2;Q8N1N4	Keratin, type II cytoskeletal 78	KRT78		+		14.436	4519300	7	0	4.8	0.677999	0.677361	16.3069	16.1079	15.7851	15.6919	15.7635	14.7124
Color [A=255, R=128, G=255, B=128]	2	4	D6RA40;D6RA32;P46821	D6RA40;D6RA32;P46821	Microtubule-associated protein 1B;MAP1B heavy chain;MAP1 light chain LC1	MAP1B				6.3063	0	1	0.0086957	2.5	0.857602	0.669702	15.3263	15.9525	16.2199	15.225	14.9868	15.2777
Color [DarkGray]	2	4	H3BP71;O75150	H3BP71;O75150	E3 ubiquitin-protein ligase BRE1B	RNF40	+			-2	0	0	1	1.5	0.247562	0.660143	16.5219	17.3787	15.4686	16.0787	17.0092	14.3008
Color [DarkGray]	2	4	Q9BZA8;Q9BZA7	Q9BZA8;Q9BZA7	Protocadherin-11 Y-linked;Protocadherin-11 X-linked	PCDH11Y;PCDH11X	+			-2	0	1	1	1.9	0.936181	0.599758	15.7303	15.9572	16.3483	15.1663	15.448	15.6222
Color [DarkGray]	2	4	O95841;Q9UKU9	O95841;Q9UKU9	Angiopoietin-related protein 1;Angiopoietin-related protein 2	ANGPTL1;ANGPTL2				6.4158	9040000	1	0	4.5	0.541632	0.599038	15.7469	14.9421	15.7919	14.3629	15.4449	14.876
Color [DarkGray]	2	4	A0A2R8Y5E5;A8MX94;P09211	A0A2R8Y5E5;A8MX94;P09211	Glutathione S-transferase P	GSTP1				6.321	3481400	1	0.0087719	19	0.393123	0.566828	15.7331	14.9943	16.1751	15.7009	14.2816	15.2195
Color [DarkGray]	2	4	H7BZY0;A6NNK5;Q12888	H7BZY0;A6NNK5;Q12888	Tumor suppressor p53-binding protein 1	TP53BP1	+			-2	0	0	1	4.3	0.315147	0.525748	16.0996	16.4464	17.314	17.0909	15.5155	15.6764
Color [DarkGray]	2	4	P52735	P52735	Guanine nucleotide exchange factor VAV2	VAV2	+			-2	0	0	1	1.5	0.307495	0.506927	15.4575	15.2575	15.7162	15.6632	13.7878	15.4595
Color [DarkGray]	2	4	CON__P35908;Q01546;CON__Q5XKE5;CON__Q01546;Q5XKE5;H0YID6	CON__P35908				+		10.007	0	1	0	66.7	0.163234	0.494807	15.8853	18.2209	16.3229	15.8789	15.2328	17.8329
Color [DarkGray]	2	4	A0A096LNH2;A8MWE9	A0A096LNH2;A8MWE9	EF-hand calcium-binding domain-containing protein 8	EFCAB8	+			-2	0	1	1	0.9	0.568987	0.486485	17.6105	17.7634	17.9748	17.8974	16.9158	17.0761
Color [DarkGray]	2	4	Q494V2	Q494V2	Coiled-coil domain-containing protein 37	CCDC37	+			-2	0	0	1	2.1	0.190756	0.479172	15.9256	15.0029	17.4646	16.7018	15.0379	15.2161
Color [DarkGray]	2	4	F5H1F2;E7EW69;E7EX04;B5ME97;Q9P0V9	F5H1F2;E7EW69;E7EX04;B5ME97;Q9P0V9	Septin-10	2010-09-01	+			-2	0	0	1	7.1	0.357711	0.439645	15.9317	16.668	17.287	15.9333	15.9691	16.6654
Color [DarkGray]	2	4	A0A087WT45;Q4V328	A0A087WT45;Q4V328	GRIP1-associated protein 1	GRIPAP1				6.4796	0	1	0	1.6	0.583477	0.427311	16.2908	16.4956	16.7097	16.5562	15.7432	15.9147
Color [DarkGray]	2	4	I3L187;H3BMS5;Q6ZVD8	I3L187;H3BMS5;Q6ZVD8	PH domain leucine-rich repeat-containing protein phosphatase 2	PHLPP2				6.7222	38111000	4	0	2.6	0.0886094	0.424546	16.8757	17.4924	17.2612	19.61	14.1138	16.6318
Color [DarkGray]	2	4	G3V3I2;B4DK34;J3KNC2;Q147X3	G3V3I2;B4DK34;J3KNC2;Q147X3	N-alpha-acetyltransferase 30	NAA30;NAT12	+			-2	0	1	1	28.6	0.618453	0.403042	16.4702	15.9422	16.3406	15.9029	15.5026	16.1384
Color [DarkGray]	2	4	A0A087WV07;A0A1C7CYW8;Q8IVF4	A0A087WV07;A0A1C7CYW8;Q8IVF4	Dynein heavy chain 10, axonemal	DNAH10	+			-2	0	2	1	1	0.284724	0.375329	15.6848	15.9134	16.1287	16.4612	14.9805	15.1592
Color [DarkGray]	2	4	O14617;A0A2R8Y611;A0A2R8Y4J3	O14617;A0A2R8Y611;A0A2R8Y4J3	AP-3 complex subunit delta-1	AP3D1				16.299	0	2	0	2.5	0.246698	0.369021	15.1294	15.9598	15.5964	14.9946	16.117	14.467
Color [DarkGray]	2	4	Q13263	Q13263	Transcription intermediary factor 1-beta	TRIM28				24.962	0	2	0	3.7	0.151978	0.359464	14.9891	15.2451	17.5354	15.2904	15.614	15.7867
Color [DarkGray]	2	4	Q6P1M9	Q6P1M9	Armadillo repeat-containing X-linked protein 5	ARMCX5	+			-2	0	0	1	2.5	0.0675359	0.330414	13.3214	16.6712	16.4447	17.5202	13.8683	14.0576
Color [DarkGray]	2	4	P54289	P54289	Voltage-dependent calcium channel subunit alpha-2/delta-1;Voltage-dependent calcium channel subunit alpha-2-1;Voltage-dependent calcium channel subunit delta-1	CACNA2D1	+			-2	0	0	1	1.6	0.255895	0.289214	16.0537	15.6951	14.991	14.8305	15.2837	15.758
Color [DarkGray]	2	4	H3BPN4;Q96F86	H3BPN4;Q96F86	Enhancer of mRNA-decapping protein 3	EDC3				6.1075	1475600	1	0.0080645	6.6	0.151849	0.286702	16.056	17.0575	17.6739	17.0264	15.7324	17.1685
Color [DarkGray]	2	4	F8WF45;A0A2R8Y7M0;P82094	F8WF45;A0A2R8Y7M0;P82094	TATA element modulatory factor	TMF1	+			-2	0	0	1	2.8	0.338938	0.283587	17.3372	16.7809	17.7128	16.7008	17.0602	17.2191
Color [DarkGray]	2	4	Q8N414	Q8N414	PiggyBac transposable element-derived protein 5	PGBD5	+			-2	0	0	1	4	0.167514	0.261845	15.4788	16.397	15.3662	14.6104	15.8377	16.0083
Color [DarkGray]	2	4	C9J6P4;Q7Z2W4	C9J6P4;Q7Z2W4	Zinc finger CCCH-type antiviral protein 1	ZC3HAV1				6.2957	13240000	1	0.0086207	1.4	0.0499484	0.257039	15.4848	17.2776	14.2844	13.3934	14.7288	18.1534
Color [DarkGray]	2	4	CON__P02533;P02533;CON__Q6IFX2;C9JM50;CON__P08727;CON__P19001;P08727;CON__Q61782;A8MT21;K7ESE1;A0A3B3IS58;K7EMS3;C9JTG5;CON__P35900;P35900	CON__P02533;P02533	Keratin, type I cytoskeletal 14	KRT14		+		204.09	1312500000	83	0	45.3	0.182746	0.25496	23.4245	21.7688	22.8369	22.6017	22.3465	22.3171
Color [DarkGray]	2	4	H7BZS5;S4R3E6	H7BZS5;S4R3E6		IZUMO3				6.2208	0	0	0.0084034	22	0.0649437	0.249937	14.9962	16.2701	16.9531	17.5302	13.7081	16.2312
Color [DarkGray]	2	4	A6NM36	A6NM36	Leucine-rich repeat-containing protein 30	LRRC30	+			-2	0	0	1	5.6	0.392332	0.247749	16.9211	16.3218	16.6607	16.2935	16.1663	16.7005
Color [DarkGray]	2	4	K7EP87;B4DEZ3;K7EJE1;E7ENQ6;Q9P0J0	K7EP87;B4DEZ3;K7EJE1;E7ENQ6;Q9P0J0	NADH dehydrogenase [ubiquinone] 1 alpha subcomplex subunit 13	NDUFA13	+			-2	0	0	1	15	0.247225	0.241484	15.9057	16.312	16.1576	15.6795	16.5366	15.4347
Color [DarkGray]	2	4	Q9BZH6	Q9BZH6	WD repeat-containing protein 11	WDR11				13.174	8390400	3	0	1.9	0.154972	0.240081	17.2881	16.3834	16.3509	15.5516	16.7945	16.956
Color [DarkGray]	2	4	P05783;F8VZY9;CON__H-INV:HIT000015463	P05783;F8VZY9	Keratin, type I cytoskeletal 18	KRT18				18.286	4433900	4	0	9.3	0.076494	0.228001	15.3711	14.937	14.7012	16.4507	13.1063	14.7682
Color [DarkGray]	2	4	Q96AA8	Q96AA8	Janus kinase and microtubule-interacting protein 2	JAKMIP2	+			-2	0	0	1	1.6	0.440049	0.217168	14.9696	15.5321	15.2816	15.1905	14.8808	15.0604
Color [DarkGray]	2	4	E5RIM1;A0A087WTZ8;E5RFJ1;E5RHW9;Q96MF7	E5RIM1;A0A087WTZ8;E5RFJ1;E5RHW9;Q96MF7	E3 SUMO-protein ligase NSE2	NSMCE2				7.0085	0	0	0	5.8	0.0621509	0.203287	14.1784	14.4662	14.6847	16.3534	13.0846	13.2814
Color [DarkGray]	2	4	P78318	P78318	Immunoglobulin-binding protein 1	IGBP1				11.909	0	2	0	7.7	0.0755968	0.182161	15.0183	15.529	16.1442	14.5356	16.8273	14.7821
Color [DarkGray]	2	4	Q658Y4;G3V120;E7ER68	Q658Y4;G3V120;E7ER68	Protein FAM91A1	FAM91A1				24.29	2959200	3	0	2.7	0.0846685	0.163067	15.3823	17.3231	15.7483	16.4508	15.6708	15.8429
Color [DarkGray]	2	4	Q5VSP4;P31025	Q5VSP4;P31025	Putative lipocalin 1-like protein 1;Lipocalin-1	LCN1P1;LCN1				9.4983	72920000	8	0	6.8	0.0154237	0.149811	21.1292	20.381	15.7452	21.4075	21.511	13.8874
Color [DarkGray]	2	4	Q5T8R8	Q5T8R8	Uncharacterized protein C9orf66	C9orf66				6.5416	0	1	0	5.4	0.0595079	0.105354	15.1913	16.3749	15.9313	14.8076	16.1029	16.2709
Color [DarkGray]	2	4	R4GN76;J3QKW8;F5GWQ8;Q15846	R4GN76;J3QKW8;F5GWQ8;Q15846	Clusterin;Clusterin-like protein 1	CLUL1	+			-2	0	0	1	11	0.0183173	0.0664228	14.6684	15.5836	16.7604	16.7953	13.7013	16.3165
Color [DarkGray]	2	4	P50990;H7C4C8;H7C2U0	P50990;H7C4C8	T-complex protein 1 subunit theta	CCT8				84.399	523100000	33	0	17.7	0.0277447	0.0605043	20.9239	21.36	20.0624	21.3123	21.2809	19.5716
Color [DarkGray]	2	4	Q13596;H0YK42;H0YK43	Q13596;H0YK42	Sorting nexin-1	SNX1				24.935	20118000	5	0	7.9	0.0136972	0.0511379	14.6646	14.9332	15.8387	12.8793	16.118	16.2859
Color [DarkGray]	2	4	Q9UKP5	Q9UKP5	A disintegrin and metalloproteinase with thrombospondin motifs 6	ADAMTS6	+			-2	0	0	1	1.6	0.00756312	0.0233781	15.9138	16.7386	17.2955	18.3615	15.6721	15.8442
Color [DarkGray]	2	4	H0YJ97;Q15643	H0YJ97;Q15643	Thyroid receptor-interacting protein 11	TRIP11				7.2434	25693000	2	0	0.5	0.0328924	-0.036761	17.3283	16.2405	17.2704	17.0377	17.0022	16.9096
Color [DarkGray]	2	4	Q6P1N0	Q6P1N0	Coiled-coil and C2 domain-containing protein 1A	CC2D1A				7.8572	4970300	2	0	1.3	0.0175904	-0.0621923	16.1178	13.6429	16.7895	16.6877	14.9349	15.1141
Color [DarkGray]	2	4	E7EVA0;P27816;A0A0J9YVV8;A0A0J9YW37;H7C456	E7EVA0;P27816	Microtubule-associated protein;Microtubule-associated protein 4	MAP4				86.693	60916000	18	0	2.6	0.0585854	-0.0635659	15.7798	16.5974	16.3944	16.5495	16.5989	15.8139
Color [DarkGray]	2	4	A6NEM2;P51610	A6NEM2;P51610	Host cell factor 1;HCF N-terminal chain 1;HCF N-terminal chain 2;HCF N-terminal chain 3;HCF N-terminal chain 4;HCF N-terminal chain 5;HCF N-terminal chain 6;HCF C-terminal chain 1;HCF C-terminal chain 2;HCF C-terminal chain 3;HCF C-terminal chain 4;HCF C-terminal chain 5;HCF C-terminal chain 6	HCFC1				7.1978	17295000	1	0	0.8	0.0620804	-0.0710754	16.1099	16.8185	17.032	16.7467	16.282	17.1449
Color [DarkGray]	2	4	CON__Streptavidin;P22629	CON__Streptavidin;P22629				+		323.31	26358000000	173	0	49.4	0.168363	-0.128267	29.7015	29.0214	28.9588	29.4833	29.4715	29.1117
Color [DarkGray]	2	4	Q9NSD9	Q9NSD9	Phenylalanine--tRNA ligase beta subunit	FARSB	+			-2	0	1	1	2.9	0.0631056	-0.133068	15.071	16.4403	17.3625	16.0789	16.515	16.6791
Color [DarkGray]	2	4	Q5QPM0;Q5QPM1;Q5QPL9;Q9UKM9;Q5QPM2	Q5QPM0;Q5QPM1;Q5QPL9;Q9UKM9;Q5QPM2	RNA-binding protein Raly	RALY				10.94	0	1	0	12.3	0.0697198	-0.138366	16.1651	16.1448	16.6113	15.18	16.9984	17.1579
Color [DarkGray]	2	4	Q00653	Q00653	Nuclear factor NF-kappa-B p100 subunit;Nuclear factor NF-kappa-B p52 subunit	NFKB2	+			-2	0	0	1	1.1	0.162645	-0.226374	15.2544	15.2731	15.4619	15.9262	14.5998	16.1426
Color [DarkGray]	2	4	E9PPE0;E9PQP1;E9PMX3;G3V0I5;P49821	E9PPE0;E9PQP1;E9PMX3;G3V0I5;P49821	NADH dehydrogenase [ubiquinone] flavoprotein 1, mitochondrial	NDUFV1	+			-2	0	1	1	34.9	0.182263	-0.25684	16.5819	15.5149	15.1544	15.5266	16.1097	16.3855
Color [DarkGray]	2	4	Q96L34	Q96L34	MAP/microtubule affinity-regulating kinase 4	MARK4	+			-2	0	0	1	1.7	0.200011	-0.320158	16.0144	15.2263	16.094	15.1062	16.5124	16.6765
Color [DarkGray]	2	4	CON__P02668	CON__P02668				+		323.31	4176100000	67	0	56.2	0.169661	-0.326762	25.863	26.2518	26.1281	25.0851	27.21	26.9281
Color [DarkGray]	2	4	P40617	P40617	ADP-ribosylation factor-like protein 4A	ARL4A	+			-2	0	0	1	6.5	0.0907768	-0.354052	15.002	14.8612	15.4899	14.7394	13.6965	17.9794
Color [DarkGray]	2	4	A0A0G2JM25;A0A0G2JNK1;K7ERG0;A0A0G2JMB6;A0A0G2JPH3;A0A0G2JNK3;Q8WX94	A0A0G2JM25;A0A0G2JNK1;K7ERG0;A0A0G2JMB6;A0A0G2JPH3;A0A0G2JNK3;Q8WX94	NACHT, LRR and PYD domains-containing protein 7	NLRP7				6.0666	19438000	2	0.0079365	1.3	0.2507	-0.501298	15.8502	16.0724	16.2874	15.8379	15.8741	18.0018
Color [DarkGray]	2	4	A0A0A0MRV7	A0A0A0MRV7		KIAA0226L	+			-2	0	0	1	2.2	0.479023	-0.571318	15.5796	15.8123	16.0279	15.5213	16.7252	16.8873
Color [DarkGray]	2	4	P02538;P48668;CON__P02538;CON__P48668;CON__P04259;CON__P07744;CON__Q8VED5;Q9NSB2;CON__Q9NSB2;CON__P19013;CON__P08729;CON__Q3KNV1;CON__Q9DCV7;CON__Q6ISB0;P19013;P08729;CON__Q9H552;H0YHD9;CON__REFSEQ:XP_932229;F8VS61;CON__H-INV:HIT000016045	P02538;P48668;CON__P02538;CON__P48668;CON__P04259	Keratin, type II cytoskeletal 6A;Keratin, type II cytoskeletal 6C	KRT6A;KRT6C		+		68.523	555930000	28	0	31.4	0.935829	-0.577688	21.4032	20.6967	21.0162	21.5494	21.5434	21.7564
Color [DarkGray]	2	4	H0YCB7;H0YEE1;Q9UID3	H0YCB7;H0YEE1;Q9UID3	Vacuolar protein sorting-associated protein 51 homolog	VPS51	+			-2	0	0	1	26.3	0.30469	-0.588554	16.0252	15.612	17.7043	17.5673	16.4794	17.0605
Color [DarkGray]	2	4	P68363;Q71U36;Q9BQE3;F5H5D3;F8VVB9;A0A1W2PQM2;F8VQQ4;F8VRK0;C9J2C0;P0DPH8;P0DPH7;F8VX09;P68366;F8VS66;F8VRZ4;F8VWV9;Q9NY65;Q6PEY2;V9GZ17;C9JDS9	P68363;Q71U36;Q9BQE3;F5H5D3;F8VVB9;A0A1W2PQM2;F8VQQ4;F8VRK0;C9J2C0;P0DPH8;P0DPH7;F8VX09;P68366;F8VS66;F8VRZ4;F8VWV9;Q9NY65;Q6PEY2	Tubulin alpha-1B chain;Tubulin alpha-1A chain;Tubulin alpha-1C chain;Tubulin alpha-4A chain;Tubulin alpha-8 chain;Tubulin alpha-3E chain	TUBA1B;TUBA1A;TUBA1C;TUBA8;TUBA4A;TUBA3E				29.872	216300000	9	0	11.5	0.0866378	-0.610679	16.3437	20.4463	20.3321	21.4441	15.8098	21.7002
Color [DarkGray]	2	4	CON__Q1RMK2	CON__Q1RMK2				+		13.956	0	2	0	6	0.244084	-0.697942	17.8295	15.1199	16.7251	18.1537	17.6799	15.9348
Color [DarkGray]	2	4	H0YMC9;Q9P253	H0YMC9;Q9P253	Vacuolar protein sorting-associated protein 18 homolog	VPS18				7.202	4252400	1	0	9.1	0.223958	-0.754796	17.21	15.3428	16.4847	19.2125	16.4672	15.6221
Color [DarkGray]	2	4	Q9UNK0;I3L305;K7EQB1	Q9UNK0;I3L305;K7EQB1	Syntaxin-8	STX8				11.839	2254200	3	0	14.8	0.743899	-0.853057	15.9165	16.1334	15.0538	17.0708	16.2125	16.3795
Color [DarkGray]	2	4	H0YBE9;A0A087X2D8;O60271	H0YBE9;A0A087X2D8;O60271	C-Jun-amino-terminal kinase-interacting protein 4	SPAG9				10.477	0	1	0	9.2	0.576092	-0.926563	15.7429	15.9693	16.1845	15.7124	17.4042	17.5598
Color [DarkGray]	2	4	H0YCZ7	H0YCZ7		COL24A1	+			-2	0	0	1	13.9	0.353913	-0.980761	15.0908	14.4827	17.5909	17.4288	16.0341	16.6438
Color [DarkGray]	2	4	CON__P02754	CON__P02754				+	+	323.31	13975000000	246	0	90.7	1.69768	-1.05385	26.819	27.1126	26.6183	27.9302	27.8094	27.9719
Color [DarkGray]	2	4	CON__ENSEMBL:ENSBTAP00000024466;CON__ENSEMBL:ENSBTAP00000024462	CON__ENSEMBL:ENSBTAP00000024466;CON__ENSEMBL:ENSBTAP00000024462				+		28.002	22720000	8	0	13	0.259558	-1.08018	18.0867	15.7213	15.7444	15.1752	18.0035	19.6141
Color [DarkGray]	2	4	CON__Q1RMN8	CON__Q1RMN8				+		12.822	23336000	4	0	6.4	0.219358	-1.15123	15.7254	16.106	16.7724	21.0296	15.0317	15.9963
Color [DarkGray]	2	4	Q11201	Q11201	CMP-N-acetylneuraminate-beta-galactosamide-alpha-2,3-sialyltransferase 1	ST3GAL1	+			-2	0	0	1	7.1	0.91245	-1.17717	15.7009	15.1703	16.5892	17.3611	16.7344	16.8964
Color [DarkGray]	2	4	P62195;J3QRR3;J3QRW1;J3QLH6;J3KRP2;J3QSA9;J3QQM1;Q8NB90	P62195	26S protease regulatory subunit 8	PSMC5				30.307	6469200	4	0	10.1	0.381243	-1.17829	15.2847	15.4323	15.3873	18.2912	14.3595	16.9884
Color [DarkGray]	2	4	P13645;CON__P13645;CON__P02535-1;CON__Q7Z3Y7;CON__Q148H6;Q7Z3Y7;CON__Q2M2I5;CON__Q99456;CON__Q7Z3Y8;A0A3B3ITG2;Q7Z3Z0;Q99456;Q2M2I5;Q7Z3Y8;CON__Q7Z3Z0;Q7Z3Y9;CON__Q7Z3Y9	P13645;CON__P13645	Keratin, type I cytoskeletal 10	KRT10		+	+	323.31	16846000000	456	0	59.6	1.62565	-1.24087	26.0885	25.618	25.6026	26.7904	27.0927	27.1485
Color [DarkGray]	2	4	Q08EI0	Q08EI0		AOF1	+			-2	7768600	1	1	15.9	0.265736	-1.25755	14.9113	15.8533	16.3596	15.0671	15.5255	20.3043
Color [DarkGray]	2	4	Q9NRE2	Q9NRE2	Teashirt homolog 2	TSHZ2	+			-2	0	0	1	1.2	0.446552	-1.26731	16.2332	15.1492	15.6878	14.9145	17.9034	18.0542
Color [DarkGray]	2	4	CON__P02663	CON__P02663				+		66.927	2448900000	39	0	35.7	0.917918	-1.38339	23.244	24.6657	23.9414	25.9854	25.1464	24.8695
Color [DarkGray]	2	4	P35527;CON__P35527;K7EQQ3	P35527;CON__P35527;K7EQQ3	Keratin, type I cytoskeletal 9	KRT9		+	+	323.31	13355000000	346	0	58.7	1.70992	-1.40669	25.4988	25.5731	25.0753	27.0094	26.5752	26.7827
Color [DarkGray]	2	4	CON__P02769;H0YA55;A0A0C4DGB6;CON__P02768-1;P02768;C9JKR2;D6RHD5;B7WNR0;H7C013;A0A087WWT3	CON__P02769				+		117.55	910360000	63	0	23.1	1.0584	-1.50341	19.9215	21.4094	20.8839	22.0154	22.6248	22.0848
Color [DarkGray]	2	4	A0A3B3ITV6	A0A3B3ITV6			+			-2	8988200	0	1	6	0.315076	-1.51025	16.627	15.7569	15.9726	15.4537	21.0996	16.3337
Color [DarkGray]	2	4	C9JHS9;C9J739;C9JIZ1;C9J5E5;C9JZI8;C9JES8;C9JHZ8;C9JK79;C9JHS7;C9JT62;C9JHN6;C9JEJ8;C9JBS3;C9JQ82;C9JMQ6;A0A024R4E5;Q00341	C9JHS9;C9J739;C9JIZ1;C9J5E5;C9JZI8;C9JES8;C9JHZ8;C9JK79;C9JHS7;C9JT62;C9JHN6;C9JEJ8;C9JBS3;C9JQ82;C9JMQ6;A0A024R4E5;Q00341	Vigilin	HDLBP				6.7505	8651400	4	0	88.2	0.26757	-1.71151	16.4642	16.6622	16.8759	23.0445	15.9614	16.1308
Color [DarkGray]	2	4	P04264;CON__P04264	P04264;CON__P04264	Keratin, type II cytoskeletal 1	KRT1		+	+	323.31	37171000000	558	0	68.5	1.56831	-1.72884	26.6951	26.2642	26.0546	28.2169	27.6327	28.3509
Color [DarkGray]	2	4	CON__P02666	CON__P02666				+		137.61	11336000000	133	0	19.1	1.23117	-1.81846	26.4609	26.4629	27.5034	28.2793	28.3707	29.2325
Color [DarkGray]	2	4	F5GZP3;H3BRJ5;Q8IWR1	F5GZP3;H3BRJ5;Q8IWR1	Tripartite motif-containing protein 59	TRIM59				6.2748	364700000	0	0.008547	3.4	0.225523	-1.94233	16.6131	15.8167	16.7895	14.4552	16.1489	24.4421
Color [DarkGray]	2	4	CON__P35908v2;P35908	CON__P35908v2;P35908	Keratin, type II cytoskeletal 2 epidermal	KRT2		+	+	323.31	5938400000	211	0	66.4	1.55519	-2.03214	23.2901	23.1007	22.6601	25.6186	24.6535	24.8753
Color [DarkGray]	2	4	A0A2R8Y793;P60709;P63261;G5E9R0;E7EVS6;K7EM38;I3L4N8;I3L1U9;I3L3I0;A0A2R8YGF8;I3L3R2;A0A2R8YEA7;J3KT65;Q9BYX7;P63267;P68133;P68032;P62736;A5A3E0;Q6S8J3	A0A2R8Y793;P60709;P63261;G5E9R0;E7EVS6;K7EM38;I3L4N8;I3L1U9;I3L3I0;A0A2R8YGF8;I3L3R2;A0A2R8YEA7;J3KT65;Q9BYX7;P63267;P68133;P68032;P62736;A5A3E0;Q6S8J3	Actin, cytoplasmic 1;Actin, cytoplasmic 1, N-terminally processed;Actin, cytoplasmic 2;Actin, cytoplasmic 2, N-terminally processed;Putative beta-actin-like protein 3;Putative beta-actin-like protein 3, N-terminally processed;Actin, gamma-enteric smooth muscle;Actin, alpha skeletal muscle;Actin, alpha cardiac muscle 1;Actin, aortic smooth muscle;POTE ankyrin domain family member F;POTE ankyrin do…	ACTB;ACTG1;POTEKP;ACTG2;ACTA1;ACTC1;ACTA2;POTEF;POTEE				12.692	30413000	4	0	11	0.662895	-2.14581	16.5877	15.3799	16.9944	19.2517	19.8628	16.2849
Color [DarkGray]	2	4	Q60FE5;P21333;A0A087WWY3;F8WE98;H0Y5F3;H7C2E7;H0Y5C6;O75369;Q14315	Q60FE5;P21333;A0A087WWY3	Filamin-A	FLNA			+	237.86	213490000	48	0	12.7	3.29208	-2.21086	16.4869	16.4416	16.4824	18.7603	18.595	18.6882
Color [DarkGray]	2	4	Q9NVP1	Q9NVP1	ATP-dependent RNA helicase DDX18	DDX18	+		+	-2	15231000	15	1	1.5	1.75342	-2.25019	14.8011	15.3237	15.7571	17.3307	17.5416	17.7601
Color [DarkGray]	2	4	CON__P02662	CON__P02662				+	+	278.28	19664000000	161	0	42.2	1.81051	-2.37502	26.3444	27.2171	26.3455	29.1449	28.9745	28.9126
Color [DarkGray]	2	4	H0YHB8;F8VZI0;A0A2R8Y891;P08237	H0YHB8;F8VZI0;A0A2R8Y891;P08237	ATP-dependent 6-phosphofructokinase, muscle type	PFKM				6.4271	17819000	1	0	19.5	0.339657	-2.46721	15.583	17.5008	16.0312	17.5776	23.9066	15.0324
Color [DarkGray]	2	4	CON__Q14CN4-1;CON__Q6IME9;Q14CN4;CON__Q3SY84;CON__Q7RTS7;CON__Q32MB2;F8W1S1;Q3SY84;Q7RTS7;Q86Y46;H0YIG3	CON__Q14CN4-1;CON__Q6IME9;Q14CN4;CON__Q3SY84;CON__Q7RTS7;CON__Q32MB2;F8W1S1;Q3SY84;Q7RTS7;Q86Y46	Keratin, type II cytoskeletal 72;Keratin, type II cytoskeletal 71;Keratin, type II cytoskeletal 74;Keratin, type II cytoskeletal 73	KRT72;KRT74;KRT71;KRT73		+		39.518	273960000	21	0	6.7	0.830891	-2.56198	19.638	19.1167	16.1677	20.9496	21.2749	20.3839
Color [DarkGray]	2	4	Q02413	Q02413	Desmoglein-1	DSG1			+	13.185	38614000	7	0	1.5	1.86608	-3.05375	14.4979	15.5	15.1507	18.1961	18.4084	17.7054
Color [DarkGray]	2	4	CON__P13647;P13647;H0YI76;H0YIN9;F8W0C6;F8VV57;F8VU69	CON__P13647;P13647	Keratin, type II cytoskeletal 5	KRT5		+		135.73	472720000	43	0	36.4	0.72183	-3.47051	14.8588	20.5936	19.0008	20.6702	22.198	21.9965
Color [DarkGray]	2	4	Q13085;Q59FY4;O00763;F8W8T8;H0YGH5;A0A087X2F8;A0A087X126;A0A0C4DGT1;A0A087WWN5;A0A087X0W4;A0A087WYK6;S4R3S7	Q13085;Q59FY4	Acetyl-CoA carboxylase 1;Biotin carboxylase	ACACA			+	308.27	631560000	87	0	19.1	2.72671	-4.50136	16.1038	15.9289	15.6557	20.1129	20.5909	20.4887
Color [DarkGray]	2	4	G5E9X5;F5GYT8;E9PG35;E9PHF7;Q96RQ3	G5E9X5;F5GYT8;E9PG35;E9PHF7;Q96RQ3	Methylcrotonoyl-CoA carboxylase subunit alpha, mitochondrial	MCCC1			+	49.122	181200000	16	0	11.1	2.32897	-5.49473	15.9619	15.569	15.7997	21.3062	20.6316	21.877
Color [DarkGray]	2	4	P11498;A0A494C016;A0A494C101;A0A494C0T2;E9PRE7;E9PS68;A0A494BZT5	P11498;A0A494C016	Pyruvate carboxylase, mitochondrial	PC			+	279.88	1113000000	83	0	27.8	2.08726	-6.42035	17.097	16.1077	15.0788	22.5435	22.5718	22.4293
Color [DarkGray]	2	4	P05165;A0A1B0GU58;A0A1B0GUX9;A0A1B0GWI4;A0A1B0GWA1;H0Y5U0;A0A1B0GTR1;Q5JVH2;H0Y4B9;Q5JTW6	P05165;A0A1B0GU58;A0A1B0GUX9;A0A1B0GWI4;A0A1B0GWA1	Propionyl-CoA carboxylase alpha chain, mitochondrial	PCCA			+	184.34	973020000	77	0	29	2.62391	-6.75639	15.3334	15.9731	16.3227	22.8957	22.3491	22.6535
Color [DarkGray]	2	4	CON__P00711	CON__P00711				+	+	15.127	76448000	8	0	11.4	2.22033	-7.53986	15.2838	14.0651	15.3369	21.6714	22.5321	23.1019

## Sheet: Positive interactors
Mass spectrometry data from ATG9A proximity labelling
List of Myc-ATG9A-TurboID positive interactors
SNX3
VAMP3; VAMP2
AP3S1
SYAP1
AGFG1
TPD52L2
PICALM
ZFYVE1
EPS15L1
SRPR
UPF1
ESYT1
MOB3C
GABRG1
TAGLN2
KRT10
KRT9
KRT1
KRT2
FLNA
DDX18
DSG1
ACACA
MCCC1
PC
PCCA
